# Supplementary material for: Global distribution and diversity of ovine-associated Staphylococcus aureus
Source: Infect Genet Evol. 2014 Mar;22(100):208–15. doi: 10.1016/j.meegid.2013.09.008 (PMC3969713; doi:10.1016/j.meegid.2013.09.008)
Supplement: Supplementary dataset 1 — This document contains supplementary information. [file mmc1.xls]

## Sheet: Sheet1
Strain	Host	Geographic origin	ST	arcC	aroE	glpF	gmk	pta	tpi	yqiL	spa type	Site	Reference	Source	CC	Continent	Typed in this study	Notes
TU_006	Ovine	Turkey	5	1	4	1	4	12	1	10	t002	Sheep cheese	Ertas et al. 2010	Nurhan Ertas, University of Erciyes, Turkey	5	Eurasia	Yes
TU_010	Ovine	Turkey	5	1	4	1	4	12	1	10	t002	Sheep cheese	Ertas et al. 2010	Nurhan Ertas, University of Erciyes, Turkey	5	Eurasia	Yes
TU_012	Ovine	Turkey	5	1	4	1	4	12	1	10	t002	Sheep cheese	Ertas et al. 2010	Nurhan Ertas, University of Erciyes, Turkey	5	Eurasia	Yes
TU_013	Ovine	Turkey	5	1	4	1	4	12	1	10	t002	Sheep cheese	Ertas et al. 2010	Nurhan Ertas, University of Erciyes, Turkey	5	Eurasia	Yes
TU_014	Ovine	Turkey	5	1	4	1	4	12	1	10	t002	Sheep cheese	Ertas et al. 2010	Nurhan Ertas, University of Erciyes, Turkey	5	Eurasia	Yes
TU_017	Ovine	Turkey	5	1	4	1	4	12	1	10	t002	Sheep cheese	Ertas et al. 2010	Nurhan Ertas, University of Erciyes, Turkey	5	Eurasia	Yes
TU_022	Ovine	Turkey	5	1	4	1	4	12	1	10	t002	Sheep cheese	Ertas et al. 2010	Nurhan Ertas, University of Erciyes, Turkey	5	Eurasia	Yes
TU_029	Ovine	Turkey	5	1	4	1	4	12	1	10	t002	Sheep cheese	Ertas et al. 2010	Nurhan Ertas, University of Erciyes, Turkey	5	Eurasia	Yes
TU_031	Ovine	Turkey	5	1	4	1	4	12	1	10	t002	Sheep cheese	Ertas et al. 2010	Nurhan Ertas, University of Erciyes, Turkey	5	Eurasia	Yes
TU_033	Ovine	Turkey	5	1	4	1	4	12	1	10	t002	Sheep cheese	Ertas et al. 2010	Nurhan Ertas, University of Erciyes, Turkey	5	Eurasia	Yes
TU_002	Ovine	Turkey	8	3	3	1	1	4	4	3	t008	Sheep cheese	Ertas et al. 2010	Nurhan Ertas, University of Erciyes, Turkey	8	Eurasia	Yes
TU_018	Ovine	Turkey	8	3	3	1	1	4	4	3	t008	Sheep cheese	Ertas et al. 2010	Nurhan Ertas, University of Erciyes, Turkey	8	Eurasia	Yes
TU_028	Ovine	Turkey	250	3	3	1	1	4	4	16	t008	Sheep cheese	Ertas et al. 2010	Nurhan Ertas, University of Erciyes, Turkey	8	Eurasia	Yes
1508	Ovine	France	45	10	14	8	6	10	3	2	t015	Sheep milk		Yves Le Loir, Bacterial Biodiversity & In Situ Interactions, INRA, Rennes, France	Singleton	C. Europe	Yes
TU_001	Ovine	Turkey	243	2	2	5	2	6	3	2	t021	Sheep cheese	Ertas et al. 2010	Nurhan Ertas, University of Erciyes, Turkey	30	Eurasia	Yes
12029810-4-1	Ovine	Canada	398	3	35	19	2	20	26	39	t034	Sheep milk		Paula Menzies, Durda Slavic & Stina Nilsson, University of Guelph, Canada	Singleton	N. America	Yes
08-1112	Ovine	USA	398	3	35	19	2	20	26	39	t034	Sheep milk	Spanu et al. 2011.	Pamela Ruegg and Tonia Peters, University of Wisconsin, USA	Singleton	N. America	Yes
	Ovine	Tunisia	153	1	76	1	14	11	51	10	t044	Carriage	Gharsa et al. 2012		Singleton	Africa
31554_2	Ovine	England	133	6	66	46	2	7	50	18	t10019	Sheep milk		Selene Huntley, University of Warwick, UK	133	UK & Ireland	Yes
32827_3	Ovine	England	133	6	66	46	2	7	50	18	t10019	Sheep milk		Selene Huntley, University of Warwick, UK	133	UK & Ireland	Yes
	Ovine	Denmark	692	12	89	1	1	4	5	90	t1059	Carriage	Eriksson et al. 2013		Singleton	N. Europe
	Ovine	Denmark	2423	262	3	1	1	1	1	10	t10687	Carriage	Eriksson et al. 2013		9	N. Europe
	Ovine	Denmark	133	6	66	46	2	7	50	18	t10815	Carriage	Eriksson et al. 2013		133	N. Europe
77-2-2	Ovine	England	133	6	66	46	2	7	50	18	t1166	Sheep milk		Selin Cooper, University of Warwick, UK	133	UK & Ireland	Yes
77-3-2	Ovine	England	133	6	66	46	2	7	50	18	t1166	Sheep milk		Selin Cooper, University of Warwick, UK	133	UK & Ireland	Yes
	Ovine	Denmark	ND	ND	ND	ND	ND	ND	ND	ND	t1166	Carriage	Eriksson et al. 2013		ND	N. Europe
VSC21	Ovine	Spain	1780	6	95	46	2	7	50	18	t1166	Sheep milk	Porrero et al. 2012		133	S. Europe
01950250_1	Ovine	England	133	6	66	46	2	7	50	18	t1180	Intramammary abscess	This publication		133	UK & Ireland	Yes
VET-BZ30	Ovine	Brazil	750	89	66	46	2	7	50	18	t1180	Sheep milk	Aires-de-Souza et al. 2007		133	S. America
VET-BZ31	Ovine	Brazil	750	89	66	46	2	7	50	18	t1180	Sheep milk	Aires-de-Souza et al. 2007		133	S. America
37_010	Ovine	England	133	6	66	46	2	7	50	18	t12378	Sheep milk		Selene Huntley, University of Warwick, UK	133	UK & Ireland	Yes
37_125	Ovine	England	133	6	66	46	2	7	50	18	t12378	Sheep milk		Selene Huntley, University of Warwick, UK	133	UK & Ireland	Yes
34067_4	Ovine	England	8	3	3	1	1	4	4	3	t12379	Sheep milk		Selene Huntley, University of Warwick, UK	8	UK & Ireland	Yes
CPS_008	Ovine	England	133	6	66	46	2	7	50	18	t12380	Sheep milk	Smith et al. 2011		133	UK & Ireland	Yes
CPS_009	Ovine	England	133	6	66	46	2	7	50	18	t12380	Sheep milk	Smith et al. 2011		133	UK & Ireland	Yes
1799	Ovine	Australia	133	6	66	46	2	7	50	18	t12381	Sheep milk		Stuart Barber & Jo Allen, University of Melbourne, Australia	133	Australasia	Yes
M16-3	Ovine	Australia	133	6	66	46	2	7	50	18	t12382	Sheep milk		Stuart Barber & Jo Allen, University of Melbourne, Australia	133	Australasia	Yes
CPS_002	Ovine	England	133	6	66	46	2	7	50	18	t12383	Sheep milk	Smith et al. 2011		133	UK & Ireland	Yes
CPS_003	Ovine	England	133	6	66	46	2	7	50	18	t12383	Sheep milk	Smith et al. 2011		133	UK & Ireland	Yes
CPS_006	Ovine	England	133	6	66	46	2	7	50	18	t12383	Sheep milk	Smith et al. 2011		133	UK & Ireland	Yes
CPS_007	Ovine	England	133	6	66	46	2	7	50	18	t12383	Sheep milk	Smith et al. 2011		133	UK & Ireland	Yes
2006-05-MB-378-227	Ovine	Norway	133	6	66	46	2	7	50	18	t12384	Sheep milk		Tormod Mørk, Norwegian Veterinary Institute, Norway	133	N. Europe	Yes
2007-05-930-14	Ovine	Norway	133	6	66	46	2	7	50	18	t12384	Carriage		Tormod Mørk, Norwegian Veterinary Institute, Norway	133	N. Europe	Yes
CPS_001	Ovine	England	133	6	66	46	2	7	50	18	t12663	Sheep milk	Smith et al. 2011		133	UK & Ireland	Yes
	Ovine	Denmark	59	19	23	15	2	19	20	15	t1293	Carriage	Eriksson et al. 2013		Singleton	N. Europe
	Ovine	Denmark	433	2	2	2	2	6	3	72	t1333	Carriage	Eriksson et al. 2013		30	N. Europe
	Ovine	Denmark	ND	ND	ND	ND	ND	ND	ND	ND	t1334	Carriage	Eriksson et al. 2013		ND	N. Europe
2006-05-MB-378-14	Ovine	Norway	133	6	66	46	2	7	50	18	t1403	Sheep milk		Tormod Mørk, Norwegian Veterinary Institute, Norway	133	N. Europe	Yes
4_14	Ovine	Denmark	2305	54	66	46	2	7	260	18	t1403	Carriage	Eriksson et al. 2013		Singleton	N. Europe
JH30	Ovine	Spain	1739	194	57	45	2	7	95	52	t1403	Sheep milk	Porrero et al. 2012		700	S. Europe
004/0039-04k	Ovine	Spain	2011	200	57	45	2	7	14	52	t1532	Sheep milk	Porrero et al. 2012		700	S. Europe
004/0006-03k	Ovine	Spain	522	18	95	45	2	7	15	5	t1534	Sheep milk	Porrero et al. 2012		522	S. Europe
AB1	Ovine	Spain	522	18	95	45	2	7	15	5	t1534	Sheep milk	Porrero et al. 2012		522	S. Europe
BA06/00269	Ovine	Spain	522	18	95	45	2	7	15	5	t1534	Sheep milk	Porrero et al. 2012		522	S. Europe
BA06/02061	Ovine	Spain	522	18	95	45	2	7	15	5	t1534	Sheep milk	Porrero et al. 2012		522	S. Europe
C078	Ovine	Spain	522	18	95	45	2	7	15	5	t1534	Sheep milk	Porrero et al. 2012		522	S. Europe
DICM08/00340A	Ovine	Spain	522	18	95	45	2	7	15	5	t1534	Sheep milk	Porrero et al. 2012		522	S. Europe
FV05	Ovine	Spain	522	18	95	45	2	7	15	5	t1534	Sheep milk	Porrero et al. 2012		522	S. Europe
GD10	Ovine	Spain	522	18	95	45	2	7	15	5	t1534	Sheep milk	Porrero et al. 2012		522	S. Europe
GU086	Ovine	Spain	522	18	95	45	2	7	15	5	t1534	Sheep milk	Porrero et al. 2012		522	S. Europe
JH43	Ovine	Spain	522	18	95	45	2	7	15	5	t1534	Sheep milk	Porrero et al. 2012		522	S. Europe
MC003	Ovine	Spain	522	18	95	45	2	7	15	5	t1534	Sheep milk	Porrero et al. 2012		522	S. Europe
P29	Ovine	Spain	522	18	95	45	2	7	15	5	t1534	Sheep milk	Porrero et al. 2012		522	S. Europe
PL08	Ovine	Spain	522	18	95	45	2	7	15	5	t1534	Sheep milk	Porrero et al. 2012		522	S. Europe
RM01	Ovine	Spain	522	18	95	45	2	7	15	5	t1534	Sheep milk	Porrero et al. 2012		522	S. Europe
TR17	Ovine	Spain	522	18	95	45	2	7	15	5	t1534	Sheep milk	Porrero et al. 2012		522	S. Europe
TR30	Ovine	Spain	1781	18	95	45	2	189	15	4	t1534	Sheep milk	Porrero et al. 2012		522	S. Europe
VP01	Ovine	Spain	522	18	95	45	2	7	15	5	t1534	Sheep milk	Porrero et al. 2012		522	S. Europe
C3592	Ovine	Tunisia	2057	18	95	45	2	7	233	5	t1534	Carriage	Gharsa et al. 2012		522	Africa
31547_1	Ovine	England	130	6	57	45	2	7	58	52	t1535	Sheep milk		Selene Huntley, University of Warwick, UK	700	UK & Ireland	Yes
1264	Ovine	France	700	6	57	45	2	7	95	52	t1773	Carriage		Unité de pathologie des ruminants, AFSSA Sophia Antipolis, France	700	C. Europe	Yes
1284	Ovine	France	700	6	57	45	2	7	95	52	t1773	Intramammary abscess		Unité de pathologie des ruminants, AFSSA Sophia Antipolis, France	700	C. Europe	Yes
GU021	Ovine	Spain	2011	200	57	45	2	7	14	52	t1773	Sheep milk	Porrero et al. 2012		700	S. Europe
VB12	Ovine	Spain	2011	200	57	45	2	7	14	52	t1773	Sheep milk	Porrero et al. 2012		700	S. Europe
	Ovine	Tunisia	700	6	57	45	2	7	95	52	t1773	Carriage	Gharsa et al. 2012		700	Africa
TU_005	Ovine	Turkey	8	3	3	1	1	4	4	3	t197	Sheep cheese	Ertas et al. 2010	Nurhan Ertas, University of Erciyes, Turkey	8	Eurasia	Yes
TU_008	Ovine	Turkey	8	3	3	1	1	4	4	3	t197	Sheep cheese	Ertas et al. 2010	Nurhan Ertas, University of Erciyes, Turkey	8	Eurasia	Yes
TU_009	Ovine	Turkey	8	3	3	1	1	4	4	3	t197	Sheep cheese	Ertas et al. 2010	Nurhan Ertas, University of Erciyes, Turkey	8	Eurasia	Yes
TU_030	Ovine	Turkey	8	3	3	1	1	4	4	3	t197	Sheep cheese	Ertas et al. 2010	Nurhan Ertas, University of Erciyes, Turkey	8	Eurasia	Yes
C3639	Ovine	Tunisia	2078	18	95	45	2	4	233	5	t223	Carriage	Gharsa et al. 2012		522	Africa
2007-05-906-17	Ovine	Norway	39	2	2	2	2	2	2	2	t2271	Carriage		Tormod Mørk, Norwegian Veterinary Institute, Norway	Singleton	N. Europe	Yes
2007-05-906-18	Ovine	Norway	39	2	2	2	2	2	2	2	t2271	Carriage		Tormod Mørk, Norwegian Veterinary Institute, Norway	Singleton	N. Europe	Yes
	Ovine	Denmark	9	3	3	1	1	1	1	10	t2462	Carriage	Eriksson et al. 2013		9	N. Europe
1092	Ovine	France	464	3	1	1	1	29	5	3	t267	Sheep milk		Yves Le Loir, Bacterial Biodiversity & In Situ Interactions, INRA, Rennes, France	97	C. Europe	Yes
VET-BZ15	Ovine	Brazil	ND	ND	ND	ND	ND	ND	ND	ND	t267	Sheep milk	Aires-de-Souza et al. 2007		ND	S. America
	Ovine	Tunisia	97	3	1	1	1	1	5	3	t267	Carriage	Gharsa et al. 2012		97	Africa		Reported as ST1476, but corrected to ST97 following the updated trim position of the gmk allele
CR96	Ovine	Spain	522	18	95	45	2	7	15	5	t2677	Sheep milk	Porrero et al. 2012		522	S. Europe
01950168_2	Ovine	England	2491	6	66	46	2	7	272	18	t2678	Intramammary abscess	This publication		133	UK & Ireland	Yes
01950571_1	Ovine	England	133	6	66	46	2	7	50	18	t2678	Intramammary abscess	This publication		133	UK & Ireland	Yes
01950632_1	Ovine	England	133	6	66	46	2	7	50	18	t2678	Sheep milk	This publication		133	UK & Ireland	Yes
32827_2	Ovine	England	133	6	66	46	2	7	50	18	t2678	Sheep milk		Selene Huntley, University of Warwick, UK	133	UK & Ireland	Yes
37_008	Ovine	England	133	6	66	46	2	7	50	18	t2678	Sheep milk		Selene Huntley, University of Warwick, UK	133	UK & Ireland	Yes
CPS_004	Ovine	England	2488	6	66	46	2	270	50	18	t2678	Sheep milk	Smith et al. 2011		133	UK & Ireland	Yes
1172	Ovine	France	133	6	66	46	2	7	50	18	t2678	Sheep milk		Yves Le Loir, Bacterial Biodiversity & In Situ Interactions, INRA, Rennes, France	133	C. Europe	Yes
2003-05-ME1199-1	Ovine	Norway	133	6	66	46	2	7	50	18	t2678	Sheep milk		Tormod Mørk, Norwegian Veterinary Institute, Norway	133	N. Europe	Yes
2006-05-MB-331-117	Ovine	Norway	133	6	66	46	2	7	50	18	t2678	Sheep milk		Tormod Mørk, Norwegian Veterinary Institute, Norway	133	N. Europe	Yes
2007-05-906-2	Ovine	Norway	133	6	66	46	2	7	50	18	t2678	Carriage		Tormod Mørk, Norwegian Veterinary Institute, Norway	133	N. Europe	Yes
2007-05-968-2	Ovine	Norway	133	6	66	46	2	7	50	18	t2678	Carriage		Tormod Mørk, Norwegian Veterinary Institute, Norway	133	N. Europe	Yes
2007-05-ME-135-138	Ovine	Norway	133	6	66	46	2	7	50	18	t2678	Sheep milk		Tormod Mørk, Norwegian Veterinary Institute, Norway	133	N. Europe	Yes
08-333a	Ovine	USA	133	6	66	46	2	7	50	18	t2678	Sheep milk	Spanu et al. 2011.	Pamela Ruegg and Tonia Peters, University of Wisconsin, USA	133	N. America	Yes
08-852b	Ovine	USA	133	6	66	46	2	7	50	18	t2678	Sheep milk	Spanu et al. 2011.	Pamela Ruegg and Tonia Peters, University of Wisconsin, USA	133	N. America	Yes
	Ovine	Denmark	ND	ND	ND	ND	ND	ND	ND	ND	t2678	Carriage	Eriksson et al. 2013		ND	N. Europe
140a	Ovine	Germany	133	6	66	46	2	7	50	18	t2678	Carriage	Sobral et al. 2012		133	C. Europe
DS83	Ovine	Norway	133	6	66	46	2	7	50	18	t2678	Sheep milk	Mørk et al. 2005		133	N. Europe		Reported in Smyth et al. 2009
004/0010-02k	Ovine	Spain	133	6	66	46	2	7	50	18	t2678	Sheep milk	Porrero et al. 2012		133	S. Europe
EV06	Ovine	Spain	133	6	66	46	2	7	50	18	t2678	Sheep milk	Porrero et al. 2012		133	S. Europe
FFB7	Ovine	Spain	133	6	66	46	2	7	50	18	t2678	Sheep milk	Porrero et al. 2012		133	S. Europe
FG14	Ovine	Spain	133	6	66	46	2	7	50	18	t2678	Sheep milk	Porrero et al. 2012		133	S. Europe
FM14	Ovine	Spain	133	6	66	46	2	7	50	18	t2678	Sheep milk	Porrero et al. 2012		133	S. Europe
GU034	Ovine	Spain	133	6	66	46	2	7	50	18	t2678	Sheep milk	Porrero et al. 2012		133	S. Europe
JH10	Ovine	Spain	133	6	66	46	2	7	50	18	t2678	Sheep milk	Porrero et al. 2012		133	S. Europe
MC097	Ovine	Spain	133	6	66	46	2	7	50	18	t2678	Sheep milk	Porrero et al. 2012		133	S. Europe
MF012	Ovine	Spain	133	6	66	46	2	7	50	18	t2678	Sheep milk	Porrero et al. 2012		133	S. Europe
RM05	Ovine	Spain	133	6	66	46	2	7	50	18	t2678	Sheep milk	Porrero et al. 2012		133	S. Europe
RO2	Ovine	Spain	133	6	66	46	2	7	50	18	t2678	Sheep milk	Porrero et al. 2012		133	S. Europe
ZA06	Ovine	Spain	133	6	66	46	2	7	50	18	t2678	Sheep milk	Porrero et al. 2012		133	S. Europe
6-4	Ovine	Australia	133	6	66	46	2	7	50	18	t3042	Sheep milk		Stuart Barber & Jo Allen, University of Melbourne, Australia	133	Australasia	Yes
8-2	Ovine	Australia	133	6	66	46	2	7	50	18	t3042	Sheep milk		Stuart Barber & Jo Allen, University of Melbourne, Australia	133	Australasia	Yes
	Ovine	Denmark	ND	ND	ND	ND	ND	ND	ND	ND	t3042	Carriage	Eriksson et al. 2013		ND	N. Europe
	Ovine	Denmark	133	6	66	46	2	7	50	18	t3047	Carriage	Eriksson et al. 2013		133	N. Europe
2003-05-ME1226-1	Ovine	Norway	132	6	67	46	2	7	50	18	t3293	Sheep milk		Tormod Mørk, Norwegian Veterinary Institute, Norway	133	N. Europe	Yes
2003-05-ME1232-1	Ovine	Norway	132	6	67	46	2	7	50	18	t3293	Sheep milk		Tormod Mørk, Norwegian Veterinary Institute, Norway	133	N. Europe	Yes
	Ovine	Denmark	ND	ND	ND	ND	ND	ND	ND	ND	t337	Carriage	Eriksson et al. 2013		ND	N. Europe
COL5	Ovine	Spain	9	3	3	1	1	1	1	10	t3446	Sheep milk	Porrero et al. 2012		9	S. Europe
DICM08/00725	Ovine	Spain	133	6	66	46	2	7	50	18	t3495	Sheep milk	Porrero et al. 2012		133	S. Europe
TU_004	Ovine	Turkey	10	8	7	6	2	9	9	7	t352	Sheep cheese	Ertas et al. 2010	Nurhan Ertas, University of Erciyes, Turkey	Singleton	Eurasia	Yes
TU_007	Ovine	Turkey	10	8	7	6	2	9	9	7	t352	Sheep cheese	Ertas et al. 2010	Nurhan Ertas, University of Erciyes, Turkey	Singleton	Eurasia	Yes
TU_011	Ovine	Turkey	10	8	7	6	2	9	9	7	t352	Sheep cheese	Ertas et al. 2010	Nurhan Ertas, University of Erciyes, Turkey	Singleton	Eurasia	Yes
1261	Ovine	France	2011	200	57	45	2	7	14	52	t3568	Carriage		Unité de pathologie des ruminants, AFSSA Sophia Antipolis, France	700	C. Europe	Yes
1281	Ovine	France	2490	6	57	45	2	7	14	52	t3568	Sheep milk		Unité de pathologie des ruminants, AFSSA Sophia Antipolis, France	700	C. Europe	Yes
GU114	Ovine	Spain	2011	200	57	45	2	7	14	52	t3570	Sheep milk	Porrero et al. 2012		700	S. Europe
004/0004-23k	Ovine	Spain	1743	18	33	228	20	7	50	48	t3573	Sheep milk	Porrero et al. 2012		GroupI	S. Europe
BA06/02038	Ovine	Spain	1743	18	33	228	20	7	50	48	t3573	Sheep milk	Porrero et al. 2012		GroupI	S. Europe
7H	Ovine	France	ND	ND	ND	ND	ND	ND	ND	ND	t3576	Sheep milk	Sobral et al. 2012		ND	C. Europe
004/0067-02k1	Ovine	Spain	522	18	95	45	2	7	15	5	t3576	Sheep milk	Porrero et al. 2012		522	S. Europe
BA06/00885	Ovine	Spain	522	18	95	45	2	7	15	5	t3576	Sheep milk	Porrero et al. 2012		522	S. Europe
CA116	Ovine	Spain	522	18	95	45	2	7	15	5	t3576	Sheep milk	Porrero et al. 2012		522	S. Europe
CR74	Ovine	Spain	522	18	95	45	2	7	15	5	t3576	Sheep milk	Porrero et al. 2012		522	S. Europe
GU068	Ovine	Spain	522	18	95	45	2	7	15	5	t3576	Sheep milk	Porrero et al. 2012		522	S. Europe
JH42	Ovine	Spain	522	18	95	45	2	7	15	5	t3576	Sheep milk	Porrero et al. 2012		522	S. Europe
MG069	Ovine	Spain	522	18	95	45	2	7	15	5	t3576	Sheep milk	Porrero et al. 2012		522	S. Europe
Q02	Ovine	Spain	522	18	95	45	2	7	15	5	t3576	Sheep milk	Porrero et al. 2012		522	S. Europe
C3595	Ovine	Tunisia	2057	18	95	45	2	7	233	5	t3576	Carriage	Gharsa et al. 2012		522	Africa		Reported as ST2076, but corrected to ST2057 following the updated trim position of the gmk allele
1517	Ovine	France	133	6	66	46	2	7	50	18	t3577	Carriage		Yves Le Loir, Bacterial Biodiversity & In Situ Interactions, INRA, Rennes, France	133	C. Europe	Yes
1518	Ovine	France	133	6	66	46	2	7	50	18	t3577	Sheep milk		Yves Le Loir, Bacterial Biodiversity & In Situ Interactions, INRA, Rennes, France	133	C. Europe	Yes
1091	Ovine	France	2489	18	95	45	191	7	15	5	t3578	Sheep milk		Yves Le Loir, Bacterial Biodiversity & In Situ Interactions, INRA, Rennes, France	522	C. Europe	Yes
TU_015	Ovine	Turkey	97	3	1	1	1	1	5	3	t359	Sheep cheese	Ertas et al. 2010	Nurhan Ertas, University of Erciyes, Turkey	97	Eurasia	Yes
TU_023	Ovine	Turkey	97	3	1	1	1	1	5	3	t359	Sheep cheese	Ertas et al. 2010	Nurhan Ertas, University of Erciyes, Turkey	97	Eurasia	Yes
TU_024	Ovine	Turkey	97	3	1	1	1	1	5	3	t359	Sheep cheese	Ertas et al. 2010	Nurhan Ertas, University of Erciyes, Turkey	97	Eurasia	Yes
	Ovine	Denmark	ND	ND	ND	ND	ND	ND	ND	ND	t3768	Carriage	Eriksson et al. 2013		ND	N. Europe
JH24	Ovine	Spain	133	6	66	46	2	7	50	18	t4560	Sheep milk	Porrero et al. 2012		133	S. Europe
TU_016	Ovine	Turkey	509	1	26	28	18	18	33	27	t489	Sheep cheese	Ertas et al. 2010	Nurhan Ertas, University of Erciyes, Turkey	Singleton	Eurasia	Yes
TU_019	Ovine	Turkey	509	1	26	28	18	18	33	27	t489	Sheep cheese	Ertas et al. 2010	Nurhan Ertas, University of Erciyes, Turkey	Singleton	Eurasia	Yes
TU_020	Ovine	Turkey	509	1	26	28	18	18	33	27	t489	Sheep cheese	Ertas et al. 2010	Nurhan Ertas, University of Erciyes, Turkey	Singleton	Eurasia	Yes
TU_021	Ovine	Turkey	509	1	26	28	18	18	33	27	t489	Sheep cheese	Ertas et al. 2010	Nurhan Ertas, University of Erciyes, Turkey	Singleton	Eurasia	Yes
TU_026	Ovine	Turkey	509	1	26	28	18	18	33	27	t489	Sheep cheese	Ertas et al. 2010	Nurhan Ertas, University of Erciyes, Turkey	Singleton	Eurasia	Yes
TU_027	Ovine	Turkey	509	1	26	28	18	18	33	27	t489	Sheep cheese	Ertas et al. 2010	Nurhan Ertas, University of Erciyes, Turkey	Singleton	Eurasia	Yes
1280	Ovine	France	700	6	57	45	2	7	95	52	t524	Sheep milk		Unité de pathologie des ruminants, AFSSA Sophia Antipolis, France	700	C. Europe	Yes
DICM09/01218	Ovine	Spain	1739	194	57	45	2	7	95	52	t528	Sheep milk	Porrero et al. 2012		700	S. Europe
C3599	Ovine	Tunisia	2079	18	95	45	2	218	15	5	t5428	Carriage	Gharsa et al. 2012		522	Africa
CPS_010	Ovine	England	133	6	66	46	2	7	50	18	t544	Sheep milk	Smith et al. 2011		133	UK & Ireland	Yes
2003-05-ME1208-1	Ovine	Norway	133	6	66	46	2	7	50	18	t544	Sheep milk		Tormod Mørk, Norwegian Veterinary Institute, Norway	133	N. Europe	Yes
	Ovine	Denmark	ND	ND	ND	ND	ND	ND	ND	ND	t544	Carriage	Eriksson et al. 2013		ND	N. Europe
JE05	Ovine	Spain	133	6	66	46	2	7	50	18	t544	Sheep milk	Porrero et al. 2012		133	S. Europe
S057	Ovine	Spain	133	6	66	46	2	7	50	18	t544	Sheep milk	Porrero et al. 2012		133	S. Europe
BA05/00669	Ovine	Spain	133	6	66	46	2	7	50	18	t5592	Sheep milk	Porrero et al. 2012		133	S. Europe
CR72	Ovine	Spain	133	6	66	46	2	7	50	18	t5592	Sheep milk	Porrero et al. 2012		133	S. Europe
GU272	Ovine	Spain	133	6	66	46	2	7	50	18	t5592	Sheep milk	Porrero et al. 2012		133	S. Europe
MOI14	Ovine	Spain	1758	6	57	45	139	189	14	52	t5733	Sheep milk	Porrero et al. 2012		Singleton	S. Europe
TU_003	Ovine	Turkey	30	2	2	2	2	6	3	2	t582	Sheep cheese	Ertas et al. 2010	Nurhan Ertas, University of Erciyes, Turkey	30	Eurasia	Yes
TU_025	Ovine	Turkey	30	2	2	2	2	6	3	2	t582	Sheep cheese	Ertas et al. 2010	Nurhan Ertas, University of Erciyes, Turkey	30	Eurasia	Yes
TU_032	Ovine	Turkey	30	2	2	2	2	6	3	2	t582	Sheep cheese	Ertas et al. 2010	Nurhan Ertas, University of Erciyes, Turkey	30	Eurasia	Yes
	Ovine	Denmark	ND	ND	ND	ND	ND	ND	ND	ND	t7242	Carriage	Eriksson et al. 2013		ND	N. Europe
AG316	Ovine	Spain	133	6	66	46	2	7	50	18	t7294	Sheep milk	Porrero et al. 2012		133	S. Europe
004/0055-02k1	Ovine	Spain	522	18	95	45	2	7	15	5	t7295	Sheep milk	Porrero et al. 2012		522	S. Europe
HAG03	Ovine	Spain	133	6	66	46	2	7	50	18	t7296	Sheep milk	Porrero et al. 2012		133	S. Europe
DICM08/00862	Ovine	Spain	133	6	66	46	2	7	50	18	t7297	Sheep milk	Porrero et al. 2012		133	S. Europe
GU356	Ovine	Spain	133	6	66	46	2	7	50	18	t7298	Sheep milk	Porrero et al. 2012		133	S. Europe
FV03	Ovine	Spain	522	18	95	45	2	7	15	5	t7299	Sheep milk	Porrero et al. 2012		522	S. Europe
LEP01	Ovine	Spain	133	6	66	46	2	7	50	18	t7300	Sheep milk	Porrero et al. 2012		133	S. Europe
	Ovine	Denmark	ND	ND	ND	ND	ND	ND	ND	ND	t7302	Carriage	Eriksson et al. 2013		ND	N. Europe
CA101	Ovine	Spain	1780	6	95	46	2	7	50	18	t7302	Sheep milk	Porrero et al. 2012		133	S. Europe
MG094	Ovine	Spain	1780	6	95	46	2	7	50	18	t7302	Sheep milk	Porrero et al. 2012		133	S. Europe
Q04	Ovine	Spain	1780	6	95	46	2	7	50	18	t7302	Sheep milk	Porrero et al. 2012		133	S. Europe
RM26	Ovine	Spain	1780	6	95	46	2	7	50	18	t7302	Sheep milk	Porrero et al. 2012		133	S. Europe
SAT027	Ovine	Spain	1780	6	95	46	2	7	50	18	t7302	Sheep milk	Porrero et al. 2012		133	S. Europe
AG284	Ovine	Spain	133	6	66	46	2	7	50	18	t7304	Sheep milk	Porrero et al. 2012		133	S. Europe
DICM08/00728	Ovine	Spain	133	6	66	46	2	7	50	18	t7304	Sheep milk	Porrero et al. 2012		133	S. Europe
DICM08/00861	Ovine	Spain	133	6	66	46	2	7	50	18	t7304	Sheep milk	Porrero et al. 2012		133	S. Europe
S091	Ovine	Spain	133	6	66	46	2	7	50	18	t7304	Sheep milk	Porrero et al. 2012		133	S. Europe
004/0055-08k1	Ovine	Spain	522	18	95	45	2	7	15	5	t7305	Sheep milk	Porrero et al. 2012		522	S. Europe
DICM08/00727	Ovine	Spain	133	6	66	46	2	7	50	18	t7306	Sheep milk	Porrero et al. 2012		133	S. Europe
S144	Ovine	Spain	1780	6	95	46	2	7	50	18	t7307	Sheep milk	Porrero et al. 2012		133	S. Europe
P06	Ovine	Spain	522	18	95	45	2	7	15	5	t7308	Sheep milk	Porrero et al. 2012		522	S. Europe
TR12	Ovine	Spain	522	18	95	45	2	7	15	5	t7308	Sheep milk	Porrero et al. 2012		522	S. Europe
TR18	Ovine	Spain	1742	18	95	45	2	188	15	4	t7309	Sheep milk	Porrero et al. 2012		522	S. Europe
31530_1	Ovine	England	133	6	66	46	2	7	50	18	t7310	Sheep milk		Selene Huntley, University of Warwick, UK	133	UK & Ireland	Yes
	Ovine	Denmark	ND	ND	ND	ND	ND	ND	ND	ND	t7310	Carriage	Eriksson et al. 2013		ND	N. Europe
CR64	Ovine	Spain	133	6	66	46	2	7	50	18	t7310	Sheep milk	Porrero et al. 2012		133	S. Europe
GU314	Ovine	Spain	522	18	95	45	2	7	15	5	t7311	Sheep milk	Porrero et al. 2012		522	S. Europe
1366	Ovine	France	425	18	33	6	20	7	50	48	t742	Sheep milk		Unité de pathologie des ruminants, AFSSA Sophia Antipolis, France	GroupI	C. Europe	Yes
9A	Ovine	France	ND	ND	ND	ND	ND	ND	ND	ND	t742	Sheep milk	Sobral et al. 2012		ND	C. Europe
	Ovine	Tunisia	700	6	57	45	2	7	95	52	t7579	Carriage	Gharsa et al. 2012		700	Africa
C3378	Ovine	Tunisia	2056	18	95	272	2	7	15	5	t7630	Carriage	Gharsa et al. 2012		522	Africa
	Ovine	Denmark	130	6	57	45	2	7	58	52	t843	Carriage	Eriksson et al. 2013		700	N. Europe
BA06/02127	Ovine	Spain	522	18	95	45	2	7	15	5	t899	Sheep milk	Porrero et al. 2012		522	S. Europe
RM14	Ovine	Spain	522	18	95	45	2	7	15	5	t899	Sheep milk	Porrero et al. 2012		522	S. Europe
C3620	Ovine	Tunisia	2083	225	3	1	1	4	4	3	t967	Carriage	Gharsa et al. 2012		8	Africa
	Ovine	Denmark	133	6	66	46	2	7	50	18	t9856	Carriage	Eriksson et al. 2013		133	N. Europe
31_4	Ovine	Denmark	2328	251	66	46	2	7	50	2	t9857	Carriage	Eriksson et al. 2013		Singleton	N. Europe
	Ovine	Denmark	ND	ND	ND	ND	ND	ND	ND	ND	t9908	Carriage	Eriksson et al. 2013		ND	N. Europe
	Ovine	Denmark	425	18	33	6	20	7	50	48	t9910	Carriage	Eriksson et al. 2013		GroupI	N. Europe
80702	Ovine	Australia	133	6	66	46	2	7	50	18	t998	Sheep milk		Stuart Barber & Jo Allen, University of Melbourne, Australia	133	Australasia	Yes
80705	Ovine	Australia	133	6	66	46	2	7	50	18	t998	Sheep milk		Stuart Barber & Jo Allen, University of Melbourne, Australia	133	Australasia	Yes
82624	Ovine	Australia	133	6	66	46	2	7	50	18	t998	Sheep milk		Stuart Barber & Jo Allen, University of Melbourne, Australia	133	Australasia	Yes
10x65280	Ovine	Australia	133	6	66	46	2	7	50	18	t998	Sheep milk		Stuart Barber & Jo Allen, University of Melbourne, Australia	133	Australasia	Yes
M2-6	Ovine	Australia	133	6	66	46	2	7	50	18	t998	Sheep milk		Stuart Barber & Jo Allen, University of Melbourne, Australia	133	Australasia	Yes
M2-7	Ovine	Australia	133	6	66	46	2	7	50	18	t998	Sheep milk		Stuart Barber & Jo Allen, University of Melbourne, Australia	133	Australasia	Yes
M3-5	Ovine	Australia	133	6	66	46	2	7	50	18	t998	Sheep milk		Stuart Barber & Jo Allen, University of Melbourne, Australia	133	Australasia	Yes
1173	Ovine	Australia	133	6	66	46	2	7	50	18		Sheep milk	Ben Zakour et al. 2008		133	Australasia
VET-BZ29	Ovine	Brazil	750	89	66	46	2	7	50	18		Carriage	MLST database [Sept. 2012]		133	S. America
VetF/10	Ovine	Brazil	1728	1	4	220	4	12	1	10		Sheep milk	MLST database [Sept. 2012]		5	S. America
VetL/10	Ovine	Brazil	1729	6	66	46	2	182	50	18		Sheep milk	MLST database [Sept. 2012]		133	S. America
VetP/10	Ovine	Brazil	1730	1	4	1	4	12	1	180		Sheep milk	MLST database [Sept. 2012]		5	S. America
	Ovine	Brazil	750	89	66	46	2	7	50	18		Sheep milk	de Almeida et al. 2011		133	S. America
	Ovine	Brazil	750	89	66	46	2	7	50	18		Sheep milk	de Almeida et al. 2011		133	S. America
	Ovine	Brazil	750	89	66	46	2	7	50	18		Sheep milk	de Almeida et al. 2011		133	S. America
	Ovine	Brazil	1728	1	4	220	4	12	1	10		Sheep milk	de Almeida et al. 2011		5	S. America
	Ovine	Brazil	1728	1	4	220	4	12	1	10		Sheep milk	de Almeida et al. 2011		5	S. America
	Ovine	Brazil	1728	1	4	220	4	12	1	10		Sheep milk	de Almeida et al. 2011		5	S. America
	Ovine	Brazil	1729	6	66	46	2	182	50	18		Sheep milk	de Almeida et al. 2011		133	S. America
DS95	Ovine	Denmark	706	86	3	1	1	1	1	10		Sheep milk	Mørk et al. 2005		9	N. Europe		Reported in Smyth et al. 2009
DS96	Ovine	Denmark	71	18	1	1	1	1	5	3		Sheep milk	Mørk et al. 2005		97	N. Europe		Reported in Smyth et al. 2009
	Ovine	Denmark	1464	102	219	204	122	13	177	160		Lymph node abscess	de la Fuente et al. 2011		Singleton	N. Europe
	Ovine	Denmark	1464	102	219	204	122	13	177	160		Lymph node abscess	de la Fuente et al. 2011		Singleton	N. Europe
1174	Ovine	France	133	6	66	46	2	7	50	18		Sheep milk	Ben Zakour et al. 2008		133	C. Europe
ED133	Ovine	France	133	6	66	46	2	7	50	18		Sheep milk	Ben Zakour et al. 2008		133	C. Europe
O28	Ovine	France	690	6	2	6	2	7	14	5		Sheep milk	MLST database [Sept. 2012]		689	C. Europe
O37	Ovine	France	689	6	2	6	2	7	13	5		Sheep milk	MLST database [Sept. 2012]		689	C. Europe
O39	Ovine	France	687	6	2	6	2	7	13	2		Sheep milk	MLST database [Sept. 2012]		689	C. Europe
O46	Ovine	France	688	6	2	6	2	7	14	2		Sheep milk	MLST database [Sept. 2012]		689	C. Europe
DS104	Ovine	Iceland	133	6	66	46	2	7	50	18		Sheep milk	Mørk et al. 2005		133	N. Europe		Reported in Smyth et al. 2009
DS105	Ovine	Iceland	133	6	66	46	2	7	50	18		Sheep milk	Mørk et al. 2005		133	N. Europe		Reported in Smyth et al. 2009
627	Ovine	Italy	700	6	57	45	2	7	95	52		Sheep milk	MLST database [Sept. 2012]		700	S. Europe
628	Ovine	Italy	522	18	95	45	2	7	15	5		Sheep milk	MLST database [Sept. 2012]		522	S. Europe
629	Ovine	Italy	700	6	57	45	2	7	95	52		Carriage	MLST database [Sept. 2012]		700	S. Europe
632	Ovine	Italy	425	18	33	6	20	7	50	48		Carriage	MLST database [Sept. 2012]		GroupI	S. Europe
634	Ovine	Italy	700	6	57	45	2	7	95	52		Carriage	MLST database [Sept. 2012]		700	S. Europe
636	Ovine	Italy	1626	182	94	67	2	174	14	52		Sheep milk	MLST database [Sept. 2012]		Singleton	S. Europe
637	Ovine	Italy	1616	6	94	67	2	7	95	52		Carriage	MLST database [Sept. 2012]		Singleton	S. Europe
640	Ovine	Italy	700	6	57	45	2	7	95	52		Sheep cheese	MLST database [Sept. 2012]		700	S. Europe
641	Ovine	Italy	700	6	57	45	2	7	95	52		Sheep milk	MLST database [Sept. 2012]		700	S. Europe
642	Ovine	Italy	1	1	1	1	1	1	1	1		Sheep milk	MLST database [Sept. 2012]		Singleton	S. Europe
	Ovine	Italy	1464	102	219	204	122	13	177	160		Lymph node abscess	de la Fuente et al. 2011		Singleton	S. Europe
2004-05-ME_660_2	Ovine	Norway	2413	6	57	294	2	7	58	52		Sheep milk	MLST database [March 2013]		700	N. Europe
DS87	Ovine	Norway	133	6	66	46	2	7	50	18		Sheep milk	Mørk et al. 2005		133	N. Europe		Reported in Smyth et al. 2009
DS88	Ovine	Norway	133	6	66	46	2	7	50	18		Sheep milk	Mørk et al. 2005		133	N. Europe		Reported in Smyth et al. 2009
DS89	Ovine	Norway	133	6	66	46	2	7	50	18		Sheep milk	Mørk et al. 2005		133	N. Europe		Reported in Smyth et al. 2009
DS90	Ovine	Norway	133	6	66	46	2	7	50	18		Sheep milk	Mørk et al. 2005		133	N. Europe		Reported in Smyth et al. 2009
004/0004-22k	Ovine	Spain	1743	18	33	228	20	7	50	48		Sheep milk	MLST database [Sept. 2012]		GroupI	S. Europe
DICM09/01218	Ovine	Spain	1739	194	57	45	2	7	95	52		Sheep milk	MLST database [Sept. 2012]		700	S. Europe
FV18	Ovine	Spain	522	18	95	45	2	7	15	5		Sheep milk	MLST database [Sept. 2012]		522	S. Europe
GU011	Ovine	Spain	2011	200	57	45	2	7	14	52		Sheep milk	MLST database [Sept. 2012]		700	S. Europe
JP3324	Ovine	Spain	133	6	66	46	2	7	50	18		Sheep milk	Viana et al. 2010		133	S. Europe
JP3327	Ovine	Spain	522	18	95	45	2	7	15	5		Sheep milk	Viana et al. 2010		522	S. Europe
JP3329	Ovine	Spain	398	3	35	19	2	20	26	39		Sheep milk	Viana et al. 2010		Singleton	S. Europe
JP3333	Ovine	Spain	130	6	57	45	2	7	58	52		Sheep milk	Viana et al. 2010		700	S. Europe
MG094	Ovine	Spain	1780	6	95	46	2	7	50	18		Sheep milk	MLST database [Sept. 2012]		133	S. Europe
MOI14	Ovine	Spain	1758	6	57	45	139	189	14	52		Sheep milk	MLST database [Sept. 2012]		Singleton	S. Europe
TR21	Ovine	Spain	2012	18	95	45	2	189	15	5		Sheep milk	MLST database [Sept. 2012]		522	S. Europe
TR30	Ovine	Spain	2012	18	95	45	2	189	15	5		Sheep milk	MLST database [Sept. 2012]		522	S. Europe
	Ovine	Spain	1464	102	219	204	122	13	177	160		Lymph node abscess	de la Fuente et al. 2011		Singleton	S. Europe
	Ovine	Spain	1464	102	219	204	122	13	177	160		Lymph node abscess	de la Fuente et al. 2011		Singleton	S. Europe
	Ovine	Spain	1464	102	219	204	122	13	177	160		Lymph node abscess	de la Fuente et al. 2011		Singleton	S. Europe
	Ovine	Sudan	1464	102	219	204	122	13	177	160		Lymph node abscess	de la Fuente et al. 2011		Singleton	Africa
	Ovine	Sudan	1464	102	219	204	122	13	177	160		Lymph node abscess	Elbir et al. 2010		Singleton	Africa
	Ovine	Sudan	1464	102	219	204	122	13	177	160		Lymph node abscess	Elbir et al. 2010		Singleton	Africa
	Ovine	Sudan	1464	102	219	204	122	13	177	160		Lymph node abscess	Elbir et al. 2010		Singleton	Africa
	Ovine	Sudan	1464	102	219	204	122	13	177	160		Lymph node abscess	Elbir et al. 2010		Singleton	Africa
	Ovine	Sudan	1464	102	219	204	122	13	177	160		Lymph node abscess	Elbir et al. 2010		Singleton	Africa
	Ovine	Sudan	1464	102	219	204	122	13	177	160		Lymph node abscess	Elbir et al. 2010		Singleton	Africa
	Ovine	Sudan	1464	102	219	204	122	13	177	160		Lymph node abscess	Elbir et al. 2010		Singleton	Africa
	Ovine	Sudan	1464	102	219	204	122	13	177	160		Lymph node abscess	Elbir et al. 2010		Singleton	Africa
	Ovine	Sudan	1464	102	219	204	122	13	177	160		Lymph node abscess	Elbir et al. 2010		Singleton	Africa
	Ovine	Sudan	1464	102	219	204	122	13	177	160		Lymph node abscess	Elbir et al. 2010		Singleton	Africa
	Ovine	Sudan	1464	102	219	204	122	13	177	160		Lymph node abscess	Elbir et al. 2010		Singleton	Africa
	Ovine	Sudan	1464	102	219	204	122	13	177	160		Lymph node abscess	Elbir et al. 2010		Singleton	Africa
	Ovine	Sudan	1464	102	219	204	122	13	177	160		Lymph node abscess	Elbir et al. 2010		Singleton	Africa
	Ovine	Sudan	1464	102	219	204	122	13	177	160		Lymph node abscess	Elbir et al. 2010		Singleton	Africa
	Ovine	Sudan	1464	102	219	204	122	13	177	160		Lymph node abscess	Elbir et al. 2010		Singleton	Africa
	Ovine	Sudan	1464	102	219	204	122	13	177	160		Lymph node abscess	Elbir et al. 2010		Singleton	Africa
	Ovine	Sudan	1464	102	219	204	122	13	177	160		Lymph node abscess	Elbir et al. 2010		Singleton	Africa
DS102	Ovine	Sweden	705	6	72	50	43	49	67	59		Sheep milk	Mørk et al. 2005		Singleton	N. Europe		Reported in Smyth et al. 2009
Reference	Authors	Year	Title	Journal
Aires-de-Souza et al. 2007	Aires-de-Sousa, M., Parente, C.E., Vieira-da-Motta, O., Bonna, I.C., Silva, D.A., de Lencastre, H.	2007	Characterization of Staphylococcus aureus isolates from buffalo, bovine, ovine, and caprine milk samples collected in Rio de Janeiro State, Brazil.	Appl. Environ. Microbiol. 73, 3845-3849.
Ben Zakour et al. 2008	Ben Zakour, N.L., Sturdevant, D.E., Even, S., Guinane, C.M., Barbey, C., Alves, P.D., Cochet, M.F., Gautier, M., Otto, M., Fitzgerald, J.R., Le Loir, Y.	2008	Genome-wide analysis of ruminant Staphylococcus aureus reveals diversification of the core genome.	J. Bacteriol. 190, 6302-6317.
Porrero et al. 2012	Porrero, M.C., Hasman, H., Vela, A.I., Fernandez-Garayzabal, J.F., Dominguez, L., Aarestrup, F.M.	2012	Clonal diversity of Staphylococcus aureus originating from the small ruminants goats and sheep.	Vet. Microbiol. 156, 157-161.
de Almeida et al. 2011	de Almeida, L.M., de Almeida, M.Z., de Mendonca, C.L., Mamizuka, E.M.	2011	Novel sequence types (STs) of Staphylococcus aureus isolates causing clinical and subclinical mastitis in flocks of sheep in the northeast of Brazil.	J. Dairy Res. 78, 373-378.
de la Fuente et al. 2011	de la Fuente, R., Ballesteros, C., Bautista, V., Medina, A., Orden, J.A., Dominguez-Bernal, G., Vindel, A.	2011	Staphylococcus aureus subsp. anaerobius isolates from different countries are clonal in nature.	Vet. Microbiol. 150, 198-202.
Elbir et al. 2010	Elbir, H., Feil, E.J., Drancourt, M., Roux, V., El Sanousi, S.M., Eshag, M., Colque-Navarro, P., Kuhn, I., Flock, J.I.	2010	Ovine clone ST1464: a predominant genotype of Staphylococcus aureus subsp. anaerobius isolated from sheep in Sudan.	J. Infect. Dev. Ctries. 4, 235-238.
Eriksson et al. 2013	Eriksson, J., Espinosa-Gongora, C., Stamphoj, I., Larsen, A.R., Guardabassi, L.	2013	Carriage frequency, diversity and methicillin resistance of Staphylococcus aureus in Danish small ruminants.	Vet. Microbiol. 163, 110-115.
Ertas et al. 2010	Ertas, N., Gonulalan, Z., Yildirim, Y., Kum, E.	2010	Detection of Staphylococcus aureus enterotoxins in sheep cheese and dairy desserts by multiplex PCR technique.	Int. J. Food Microbiol. 142, 74-77.
Gharsa et al. 2012	Gharsa, H., Ben Slama, K., Lozano, C., Gomez-Sanz, E., Klibi, N., Ben Sallem, R., Gomez, P., Zarazaga, M., Boudabous, A., Torres, C.	2012	Prevalence, antibiotic resistance, virulence traits and genetic lineages of Staphylococcus aureus in healthy sheep in Tunisia.	Vet. Microbiol. 156, 367-373.
Mørk et al. 2005	Mørk, T., Tollersrud, T., Kvitle, B., Jørgensen, H.J., Waage, S.	2005	Comparison of Staphylococcus aureus genotypes recovered from cases of bovine, ovine, and caprine mastitis.	J. Clin. Microbiol. 43, 3979-3984.
Smith et al. 2011	Smith, E.M., Monaghan, E.M., Huntley, S.J., Green, L.E.	2011	Preliminary investigation into the effect of freezing and a cryopreservant on the recovery of mastitis pathogens from ewe milk.	J. Dairy Sci. 94, 4850-4855.
Smyth et al. 2009	Smyth, D.S., Feil, E.J., Meaney, W.J., Hartigan, P.J., Tollersrud, T., Fitzgerald, J.R., Enright, M.C. and Smyth, C.J.	2009	Molecular genetic typing reveals further insights into the diversity of animal-associated Staphylococcus aureus	J. Med. Microbiol. 58, 1343-1353
Sobral et al. 2012	Sobral, D., Schwarz, S., Bergonier, D., Brisabois, A., Fessler, A.T., Gilbert, F.B., Kadlec, K., Lebeau, B., Loisy-Hamon, F., Treilles, M., Pourcel, C., Vergnaud, G.	2012	High throughput multiple locus variable number of tandem repeat analysis (MLVA) of Staphylococcus aureus from human, animal and food sources.	PLoS One. 7, e33967.
Spanu et al. 2011.	Spanu, C., Berger, Y.M., Thomas, D.L., Ruegg, P.L.	2011	Impact of intramammary antimicrobial dry treatment and teat sanitation on somatic cell count and intramammary infection in dairy ewes.	Small Rum. Res. 97, 139-145.
Viana et al. 2010	Viana, D., Blanco, J., Tormo-Mas, M.A., Selva, L., Guinane, C.M., Baselga, R., Corpa, J., Lasa, I., Novick, R.P., Fitzgerald, J.R., Penades, J.R.	2010	Adaptation of Staphylococcus aureus to ruminant and equine hosts involves SaPI-carried variants of von Willebrand factor-binding protein.	Mol. Microbiol. 77, 1583-1594.
