# Supplementary material for: Global distribution and diversity of ovine-associated Staphylococcus aureus
Source: Infect Genet Evol. 2014 Mar;22(100):208–15. doi: 10.1016/j.meegid.2013.09.008 (PMC3969713; doi:10.1016/j.meegid.2013.09.008)
Supplement: Supplementary dataset 2 — This document contains supplementary information. [file mmc2.xls]

## Sheet: Sheet1
Strain	Host	Geographic origin	ST	arcC	aroE	glpF	gmk	pta	tpi	yqiL	spa type	Reference	CC	Continent
162	Human	France	8	3	3	1	1	4	4	3	NT	Cookson et al. 2007	8	C. Europe
M307-I	Human	UK	5	1	4	1	4	12	1	10	t001	Cookson et al. 2007	5	UK & Ireland
20	Human	Slovenia	222	1	4	1	1	4	24	29	t001	Cookson et al. 2007	Singleton	C. Europe
6	Human	Slovenia	228	1	4	1	4	12	24	29	t001	Cookson et al. 2007	Singleton	C. Europe
13	Human	Slovenia	228	1	4	1	4	12	24	29	t001	Cookson et al. 2007	Singleton	C. Europe
14	Human	Slovenia	228	1	4	1	4	12	24	29	t001	Cookson et al. 2007	Singleton	C. Europe
18	Human	Slovenia	228	1	4	1	4	12	24	29	t001	Cookson et al. 2007	Singleton	C. Europe
60	Human	Slovenia	228	1	4	1	4	12	24	29	t001	Cookson et al. 2007	Singleton	C. Europe
1155-1/98	Human	Germany	228	1	4	1	4	12	24	29	t001	Cookson et al. 2007	Singleton	C. Europe
1155-2/98	Human	Germany	228	1	4	1	4	12	24	29	t001	Cookson et al. 2007	Singleton	C. Europe
1163/98	Human	Germany	228	1	4	1	4	12	24	29	t001	Cookson et al. 2007	Singleton	C. Europe
131/98	Human	Germany	228	1	4	1	4	12	24	29	t001	Cookson et al. 2007	Singleton	C. Europe
2594-1/97	Human	Germany	228	1	4	1	4	12	24	29	t001	Cookson et al. 2007	Singleton	C. Europe
2594-2/97	Human	Germany	228	1	4	1	4	12	24	29	t001	Cookson et al. 2007	Singleton	C. Europe
61974-II	Human	Finland	5	1	4	1	4	12	1	10	t002	Cookson et al. 2007	5	N. Europe
359/96	Human	Germany	45	10	14	8	6	10	3	2	t004	Cookson et al. 2007	45	C. Europe
792/96	Human	Germany	45	10	14	8	6	10	3	2	t004	Cookson et al. 2007	45	C. Europe
825/96	Human	Germany	45	10	14	8	6	10	3	2	t004	Cookson et al. 2007	45	C. Europe
842/96	Human	Germany	45	10	14	8	6	10	3	2	t004	Cookson et al. 2007	45	C. Europe
844/96	Human	Germany	45	10	14	8	6	10	3	2	t004	Cookson et al. 2007	45	C. Europe
ICM07/00172B	Caprine	Spain	22	7	6	1	5	8	8	6	t005	Porrero et al. 2012	22	S. Europe
St153	Caprine	Italy	22	7	6	1	5	8	8	6	t005	Smyth et al. 2009	22	S. Europe
796	Human	Ireland	22	7	6	1	5	8	8	6	t005	Cookson et al. 2007	22	UK & Ireland
DICM09/01089A	Caprine	Spain	931	3	3	1	88	4	4	3	t008	Porrero et al. 2012	8	S. Europe
DICM09/01489B	Caprine	Spain	931	3	3	1	88	4	4	3	t008	Porrero et al. 2012	8	S. Europe
920	Human	France	8	3	3	1	1	4	4	3	t008	Cookson et al. 2007	8	C. Europe
95035	Human	France	8	3	3	1	1	4	4	3	t008	Cookson et al. 2007	8	C. Europe
96158	Human	France	8	3	3	1	1	4	4	3	t008	Cookson et al. 2007	8	C. Europe
97117	Human	France	8	3	3	1	1	4	4	3	t008	Cookson et al. 2007	8	C. Europe
97120	Human	France	8	3	3	1	1	4	4	3	t008	Cookson et al. 2007	8	C. Europe
97121	Human	France	8	3	3	1	1	4	4	3	t008	Cookson et al. 2007	8	C. Europe
97392	Human	France	8	3	3	1	1	4	4	3	t008	Cookson et al. 2007	8	C. Europe
1869/98	Human	Germany	247	3	3	1	12	4	4	16	t008	Cookson et al. 2007	8	C. Europe
1000/93	Human	Germany	254	3	32	1	1	4	4	3	t009	Cookson et al. 2007	8	C. Europe
1442/98	Human	Germany	254	3	32	1	1	4	4	3	t009	Cookson et al. 2007	8	C. Europe
1966/97	Human	Germany	254	3	32	1	1	4	4	3	t009	Cookson et al. 2007	8	C. Europe
76167	Human	Finland	45	10	14	8	6	10	3	2	t015	Cookson et al. 2007	45	N. Europe
9805-01937	Human	Sweden	45	10	14	8	6	10	3	2	t015	Cookson et al. 2007	45	N. Europe
CCUG 41787	Human	Sweden	45	10	14	8	6	10	3	2	t015	Cookson et al. 2007	45	N. Europe
75916	Human	Finland	36	2	2	2	2	3	3	2	t018	Cookson et al. 2007	30	N. Europe
96/32010	Human	UK	36	2	2	2	2	3	3	2	t018	Cookson et al. 2007	30	UK & Ireland
99/1139	Human	UK	36	2	2	2	2	3	3	2	t018	Cookson et al. 2007	30	UK & Ireland
99/159	Human	UK	36	2	2	2	2	3	3	2	t018	Cookson et al. 2007	30	UK & Ireland
AO 17934/97	Human	Sweden	30	2	2	2	2	6	3	2	t021	Cookson et al. 2007	30	N. Europe
90/10685	Human	UK	22	7	6	1	5	8	8	6	t022	Cookson et al. 2007	22	UK & Ireland
98/10618	Human	UK	22	7	6	1	5	8	8	6	t022	Cookson et al. 2007	22	UK & Ireland
98/14719	Human	UK	22	7	6	1	5	8	8	6	t022	Cookson et al. 2007	22	UK & Ireland
97151	Human	France	8	3	3	1	1	4	4	3	t024	Cookson et al. 2007	8	C. Europe
1792/97	Human	Poland	157	2	3	26	1	4	39	3	t030	Cookson et al. 2007	Singleton	C. Europe
54	Human	Slovenia	239	2	3	1	1	4	4	3	t030	Cookson et al. 2007	8	C. Europe
75541	Human	Finland	239	2	3	1	1	4	4	3	t030	Cookson et al. 2007	8	N. Europe
ON 408/99	Human	Sweden	246	2	3	1	12	4	4	3	t030	Cookson et al. 2007	8	N. Europe
98/24344	Human	UK	22	7	6	1	5	8	8	6	t032	Cookson et al. 2007	22	UK & Ireland
AO 9973/97	Human	Sweden	22	7	6	1	5	8	8	6	t032	Cookson et al. 2007	22	N. Europe
Bag84	Human	Ireland	158	2	3	1	1	4	4	2	t037	Cookson et al. 2007	8	UK & Ireland
3680	Human	Greece	239	2	3	1	1	4	4	3	t037	Cookson et al. 2007	8	S. Europe
3713	Human	Greece	239	2	3	1	1	4	4	3	t037	Cookson et al. 2007	8	S. Europe
3717	Human	Greece	239	2	3	1	1	4	4	3	t037	Cookson et al. 2007	8	S. Europe
98442	Human	Finland	239	2	3	1	1	4	4	3	t037	Cookson et al. 2007	8	N. Europe
AK 541	Human	Sweden	239	2	3	1	1	4	4	3	t037	Cookson et al. 2007	8	N. Europe
G304	Human	Poland	239	2	3	1	1	4	4	3	t037	Cookson et al. 2007	8	C. Europe
J405	Human	Poland	239	2	3	1	1	4	4	3	t037	Cookson et al. 2007	8	C. Europe
MR1026	Human	Poland	239	2	3	1	1	4	4	3	t037	Cookson et al. 2007	8	C. Europe
MR1065	Human	Poland	239	2	3	1	1	4	4	3	t037	Cookson et al. 2007	8	C. Europe
NCTC 11939	Human	UK	239	2	3	1	1	4	4	3	t037	Cookson et al. 2007	8	UK & Ireland
98514	Human	Finland	241	2	3	1	1	4	4	30	t037	Cookson et al. 2007	8	N. Europe
98541	Human	Finland	241	2	3	1	1	4	4	30	t037	Cookson et al. 2007	8	N. Europe
97S100 (95/3511/4)	Human	Belgium	45	10	14	8	6	10	3	2	t038	Cookson et al. 2007	45	C. Europe
97S99 (1432)	Human	Belgium	45	10	14	8	6	10	3	2	t038	Cookson et al. 2007	45	C. Europe
N8-890/99	Human	Sweden	80	1	3	1	14	11	51	10	t044	Cookson et al. 2007	GroupII	N. Europe
97S101 (95/1119/3)	Human	Belgium	5	1	4	1	4	12	1	10	t045	Cookson et al. 2007	5	C. Europe
98S46	Human	Belgium	5	1	4	1	4	12	1	10	t045	Cookson et al. 2007	5	C. Europe
80	Human	Slovenia	247	3	3	1	12	4	4	16	t051	Cookson et al. 2007	8	C. Europe
98	Human	Slovenia	247	3	3	1	12	4	4	16	t051	Cookson et al. 2007	8	C. Europe
54511	Human	Finland	247	3	3	1	12	4	4	16	t051	Cookson et al. 2007	8	N. Europe
54518	Human	Finland	247	3	3	1	12	4	4	16	t051	Cookson et al. 2007	8	N. Europe
62176	Human	Finland	247	3	3	1	12	4	4	16	t051	Cookson et al. 2007	8	N. Europe
62396	Human	Finland	247	3	3	1	12	4	4	16	t051	Cookson et al. 2007	8	N. Europe
97118	Human	France	247	3	3	1	12	4	4	16	t051	Cookson et al. 2007	8	C. Europe
97393	Human	France	247	3	3	1	12	4	4	16	t051	Cookson et al. 2007	8	C. Europe
134/93	Human	Germany	247	3	3	1	12	4	4	16	t051	Cookson et al. 2007	8	C. Europe
1450/94	Human	Germany	247	3	3	1	12	4	4	16	t051	Cookson et al. 2007	8	C. Europe
234/95	Human	Germany	247	3	3	1	12	4	4	16	t051	Cookson et al. 2007	8	C. Europe
406/98	Human	Germany	247	3	3	1	12	4	4	16	t051	Cookson et al. 2007	8	C. Europe
408/98	Human	Germany	247	3	3	1	12	4	4	16	t051	Cookson et al. 2007	8	C. Europe
97S97	Human	Belgium	247	3	3	1	12	4	4	16	t051	Cookson et al. 2007	8	C. Europe
BM10827	Human	France	247	3	3	1	12	4	4	16	t051	Cookson et al. 2007	8	C. Europe
BM10828	Human	France	247	3	3	1	12	4	4	16	t051	Cookson et al. 2007	8	C. Europe
BM10882	Human	France	247	3	3	1	12	4	4	16	t051	Cookson et al. 2007	8	C. Europe
N8-3756/90	Human	Sweden	247	3	3	1	12	4	4	16	t051	Cookson et al. 2007	8	N. Europe
HS 2	Human	Sweden	247	3	3	1	12	4	4	16	t052	Cookson et al. 2007	8	N. Europe
MR1	Human	Poland	5	1	4	1	4	12	1	10	t053	Cookson et al. 2007	5	C. Europe
97S96 (82)	Human	Belgium	247	3	3	1	12	4	4	16	t054	Cookson et al. 2007	8	C. Europe
St51	Caprine	Italy	101	3	1	14	15	11	19	3	t056	Smyth et al. 2009	Singleton	S. Europe
St125	Caprine	Italy	25	4	1	4	1	5	5	4	t078	Smyth et al. 2009	25	S. Europe
004/0005-28k	Caprine	Spain	ND	ND	ND	ND	ND	ND	ND	ND	t078	Porrero et al. 2012	ND	S. Europe
1363	Bovine	USA	25	4	1	4	1	5	5	4	t081	Smyth et al. 2009	25	N. America
872/98	Human	Germany	155	3	77	1	1	4	4	3	t113	Cookson et al. 2007	8	C. Europe
	Caprine	Denmark	ND	ND	ND	ND	ND	ND	ND	ND	t1166	Eriksson et al. 2013	ND	N. Europe
961	Bovine	USA	352	3	78	1	1	1	5	3	t1201	Smyth et al. 2009	97	N. America
28	Bovine	Ireland	97	3	1	1	1	1	5	3	t1236	Smyth et al. 2009	97	UK & Ireland
004/0011-06k	Caprine	Spain	2061	3	300	1	1	1	5	3	t1236	Porrero et al. 2012	97	S. Europe
115	Bovine	Ireland	97	3	1	1	1	1	5	3	t1247	Smyth et al. 2009	97	UK & Ireland
116	Bovine	Ireland	97	3	1	1	1	1	5	3	t1247	Smyth et al. 2009	97	UK & Ireland
98/26821	Human	UK	22	7	6	1	5	8	8	6	t1275	Cookson et al. 2007	22	UK & Ireland
DS69	Bovine	Sweden	133	6	66	46	2	7	50	18	t1403	Smyth et al. 2009	133	N. Europe
AS073	Caprine	Spain	522	18	95	45	2	7	15	5	t1534	Porrero et al. 2012	522	S. Europe
St66	Caprine	Italy	703	18	128	45	2	7	15	5	t1534	Smyth et al. 2009	522	S. Europe
004/0015-02k	Caprine	Spain	ND	ND	ND	ND	ND	ND	ND	ND	t1534	Porrero et al. 2012	ND	S. Europe
CAM41	Caprine	Spain	ND	ND	ND	ND	ND	ND	ND	ND	t1534	Porrero et al. 2012	ND	S. Europe
62305	Human	Finland	156	19	3	15	2	19	20	42	t172	Cookson et al. 2007	Singleton	N. Europe
30	Human	Slovenia	5	1	4	1	4	12	1	10	t178	Cookson et al. 2007	5	C. Europe
33	Human	Slovenia	228	1	4	1	4	12	24	29	t188	Cookson et al. 2007	Singleton	C. Europe
5	Human	Spain	247	3	3	1	12	4	4	16	t200	Cookson et al. 2007	8	S. Europe
25	Human	Slovenia	228	1	4	1	4	12	24	29	t201	Cookson et al. 2007	Singleton	C. Europe
DICM08/01186	Caprine	Spain	ND	ND	ND	ND	ND	ND	ND	ND	t2124	Porrero et al. 2012	ND	S. Europe
37481	Human	Finland	239	2	3	1	1	4	4	3	t234	Cookson et al. 2007	8	N. Europe
915	Bovine	USA	115	3	1	1	1	1	5	53	t267	Smyth et al. 2009	97	N. America
282	Bovine	Ireland	133	6	66	46	2	7	50	18	t2678	Smyth et al. 2009	133	UK & Ireland
1A	Bovine	Spain	696	6	66	46	19	7	50	18	t2678	Smyth et al. 2009	133	S. Europe
AS005	Caprine	Spain	133	6	66	46	2	7	50	18	t2678	Porrero et al. 2012	133	S. Europe
N196	Caprine	Spain	133	6	66	46	2	7	50	18	t2678	Porrero et al. 2012	133	S. Europe
97S98 (95/5101/1)	Human	Belgium	247	3	3	1	12	4	4	16	t303	Cookson et al. 2007	8	C. Europe
	Caprine	Denmark	133	6	66	46	2	7	50	18	t3047	Eriksson et al. 2013	133	N. Europe
	Caprine	Denmark	30	2	2	2	2	6	3	2	t318	Eriksson et al. 2013	30	N. Europe
004/0005-24k	Caprine	Spain	9	3	3	1	1	1	1	10	t337	Porrero et al. 2012	9	S. Europe
	Caprine	Denmark	9	3	3	1	1	1	1	10	t337	Eriksson et al. 2013	9	N. Europe
AS047	Caprine	Spain	133	6	66	46	2	7	50	18	t3495	Porrero et al. 2012	133	S. Europe
004/0011-02k	Caprine	Spain	522	18	95	45	2	7	15	5	t3576	Porrero et al. 2012	522	S. Europe
004/0011-07k	Caprine	Spain	522	18	95	45	2	7	15	5	t3576	Porrero et al. 2012	522	S. Europe
PSA5	Bovine	USA	698	16	127	12	2	13	13	15	t519	Smyth et al. 2009	50	N. America
103	Bovine	Ireland	71	18	1	1	1	1	5	3	t524	Smyth et al. 2009	97	UK & Ireland
104	Bovine	Ireland	71	18	1	1	1	1	5	3	t524	Smyth et al. 2009	97	UK & Ireland
DICM08/00940	Caprine	Spain	1739	194	57	45	2	7	95	52	t528	Porrero et al. 2012	130	S. Europe
80	Bovine	Ireland	151	6	72	12	43	49	67	59	t529	Smyth et al. 2009	705	UK & Ireland
122	Bovine	Ireland	151	6	72	12	43	49	67	59	t529	Smyth et al. 2009	705	UK & Ireland
N274	Caprine	Spain	1758	6	57	45	139	189	14	52	t5733	Porrero et al. 2012	Singleton	S. Europe
948	Bovine	USA	126	3	68	1	4	1	5	40	t605	Smyth et al. 2009	GroupVIII	N. America
1468	Bovine	USA	694	3	68	1	4	1	5	89	t605	Smyth et al. 2009	GroupVIII	N. America
004/0011-01k	Caprine	Spain	522	18	95	45	2	7	15	5	t7295	Porrero et al. 2012	522	S. Europe
CAM30	Caprine	Spain	1740	6	57	45	18	10	188	52	t7301	Porrero et al. 2012	Singleton	S. Europe
AS012	Caprine	Spain	1780	6	95	46	2	7	50	18	t7302	Porrero et al. 2012	133	S. Europe
BA05/02455	Caprine	Spain	1780	6	95	46	2	7	50	18	t7303	Porrero et al. 2012	133	S. Europe
DICM08/00938	Caprine	Spain	133	6	66	46	2	7	50	18	t7304	Porrero et al. 2012	133	S. Europe
DICM09/01084	Caprine	Spain	133	6	66	46	2	7	50	18	t7304	Porrero et al. 2012	133	S. Europe
	Caprine	Denmark	39	2	2	2	2	2	2	2	t748	Eriksson et al. 2013	30	N. Europe
BA06/01610	Caprine	Spain	1595	4	1	4	88	5	5	4	t759	Porrero et al. 2012	25	S. Europe
CH498	Bovine	Argentina	1	1	1	1	1	1	1	1		Smyth et al. 2009	GroupIII	S. America
CTH252	Bovine	USA	1	1	1	1	1	1	1	1		Smith et al. 2005b	GroupIII	N. America
1006	Bovine	USA	8	3	3	1	1	4	4	3		Smyth et al. 2009	8	N. America
B2	Bovine	UK	9	3	3	1	1	1	1	10		Smith et al. 2005b	9	UK & Ireland
B3	Bovine	UK	9	3	3	1	1	1	1	10		Smith et al. 2005b	9	UK & Ireland
V299	Bovine	Spain	20	4	9	1	8	1	10	8		Smyth et al. 2009	Singleton	S. Europe
CTH001	Bovine	USA	25	4	1	4	1	5	5	4		Smith et al. 2005b	25	N. America
CTH009	Bovine	USA	25	4	1	4	1	5	5	4		Smith et al. 2005b	25	N. America
CTH022	Bovine	USA	25	4	1	4	1	5	5	4		Smith et al. 2005b	25	N. America
CTH024	Bovine	USA	25	4	1	4	1	5	5	4		Smith et al. 2005b	25	N. America
CTH033	Bovine	USA	25	4	1	4	1	5	5	4		Smith et al. 2005b	25	N. America
CTH076	Bovine	USA	25	4	1	4	1	5	5	4		Smith et al. 2005b	25	N. America
CTH081	Bovine	USA	25	4	1	4	1	5	5	4		Smith et al. 2005b	25	N. America
CTH083	Bovine	USA	25	4	1	4	1	5	5	4		Smith et al. 2005b	25	N. America
CTH085	Bovine	USA	25	4	1	4	1	5	5	4		Smith et al. 2005b	25	N. America
CTH086	Bovine	USA	25	4	1	4	1	5	5	4		Smith et al. 2005b	25	N. America
CTH110	Bovine	USA	25	4	1	4	1	5	5	4		Smith et al. 2005b	25	N. America
CTH116	Bovine	USA	25	4	1	4	1	5	5	4		Smith et al. 2005b	25	N. America
CTH117	Bovine	USA	25	4	1	4	1	5	5	4		Smith et al. 2005b	25	N. America
CTH118	Bovine	USA	25	4	1	4	1	5	5	4		Smith et al. 2005b	25	N. America
CTH122	Bovine	USA	25	4	1	4	1	5	5	4		Smith et al. 2005b	25	N. America
CTH137	Bovine	USA	25	4	1	4	1	5	5	4		Smith et al. 2005b	25	N. America
CTH142	Bovine	USA	25	4	1	4	1	5	5	4		Smith et al. 2005b	25	N. America
CTH153	Bovine	USA	25	4	1	4	1	5	5	4		Smith et al. 2005b	25	N. America
CTH156	Bovine	USA	25	4	1	4	1	5	5	4		Smith et al. 2005b	25	N. America
CTH161	Bovine	USA	25	4	1	4	1	5	5	4		Smith et al. 2005b	25	N. America
CTH167	Bovine	USA	25	4	1	4	1	5	5	4		Smith et al. 2005b	25	N. America
CTH174	Bovine	USA	25	4	1	4	1	5	5	4		Smith et al. 2005b	25	N. America
CTH179	Bovine	USA	25	4	1	4	1	5	5	4		Smith et al. 2005b	25	N. America
CTH205	Bovine	USA	25	4	1	4	1	5	5	4		Smith et al. 2005b	25	N. America
CTH212	Bovine	USA	25	4	1	4	1	5	5	4		Smith et al. 2005b	25	N. America
CTH225	Bovine	USA	25	4	1	4	1	5	5	4		Smith et al. 2005b	25	N. America
CTH230	Bovine	USA	25	4	1	4	1	5	5	4		Smith et al. 2005b	25	N. America
SAU(M)046	Bovine	UK	25	4	1	4	1	5	5	4		Smith et al. 2005a	25	UK & Ireland
CTH004	Bovine	USA	30	2	2	2	2	6	3	2		Smith et al. 2005b	30	N. America
VI50905	Bovine	Norway	30	2	2	2	2	6	3	2		Guinane et al. 2010	30	N. Europe
CTH160	Bovine	USA	45	10	14	8	6	10	3	2		Smith et al. 2005b	45	N. America
CTH211	Bovine	USA	45	10	14	8	6	10	3	2		Smith et al. 2005b	45	N. America
CTH065	Bovine	USA	50	16	16	12	2	13	13	15		Smith et al. 2005b	50	N. America
CTH208	Bovine	USA	50	16	16	12	2	13	13	15		Smith et al. 2005b	50	N. America
79	Bovine	Ireland	71	18	1	1	1	1	5	3		Smyth et al. 2009	97	UK & Ireland
105	Bovine	Ireland	71	18	1	1	1	1	5	3		Smyth et al. 2009	97	UK & Ireland
123	Bovine	Ireland	71	18	1	1	1	1	5	3		Smyth et al. 2009	97	UK & Ireland
291	Bovine	Ireland	71	18	1	1	1	1	5	3		Smyth et al. 2009	97	UK & Ireland
1369	Bovine	USA	71	18	1	1	1	1	5	3		Smyth et al. 2009	97	N. America
RF103	Bovine	Ireland	71	18	1	1	1	1	5	3		Guinane et al. 2010	97	UK & Ireland
V315	Bovine	Spain	71	18	1	1	1	1	5	3		Smyth et al. 2009	97	S. Europe
26	Bovine	Ireland	97	3	1	1	1	1	5	3		Smyth et al. 2009	97	UK & Ireland
117	Bovine	Ireland	97	3	1	1	1	1	5	3		Smyth et al. 2009	97	UK & Ireland
31a	Bovine	Ireland	97	3	1	1	1	1	5	3		Smyth et al. 2009	97	UK & Ireland
CH1	Bovine	Chile	97	3	1	1	1	1	5	3		Smith et al. 2005b	97	S. America
CH12	Bovine	Chile	97	3	1	1	1	1	5	3		Smith et al. 2005b	97	S. America
CH14	Bovine	Chile	97	3	1	1	1	1	5	3		Smith et al. 2005b	97	S. America
CH15	Bovine	Chile	97	3	1	1	1	1	5	3		Smith et al. 2005b	97	S. America
CH17	Bovine	Chile	97	3	1	1	1	1	5	3		Smith et al. 2005b	97	S. America
CH18	Bovine	Chile	97	3	1	1	1	1	5	3		Smith et al. 2005b	97	S. America
CH19	Bovine	Chile	97	3	1	1	1	1	5	3		Smith et al. 2005b	97	S. America
CH2	Bovine	Chile	97	3	1	1	1	1	5	3		Smith et al. 2005b	97	S. America
CH20	Bovine	Chile	97	3	1	1	1	1	5	3		Smith et al. 2005b	97	S. America
CH21	Bovine	Chile	97	3	1	1	1	1	5	3		Smith et al. 2005b	97	S. America
CH22	Bovine	Chile	97	3	1	1	1	1	5	3		Smith et al. 2005b	97	S. America
CH24	Bovine	Chile	97	3	1	1	1	1	5	3		Smith et al. 2005b	97	S. America
CH3	Bovine	Chile	97	3	1	1	1	1	5	3		Smith et al. 2005b	97	S. America
CH5	Bovine	Chile	97	3	1	1	1	1	5	3		Smith et al. 2005b	97	S. America
CH8	Bovine	Chile	97	3	1	1	1	1	5	3		Smith et al. 2005b	97	S. America
CH9	Bovine	Chile	97	3	1	1	1	1	5	3		Smith et al. 2005b	97	S. America
CTH054	Bovine	USA	97	3	1	1	1	1	5	3		Smith et al. 2005b	97	N. America
CTH146	Bovine	USA	97	3	1	1	1	1	5	3		Smith et al. 2005b	97	N. America
CTH163	Bovine	USA	97	3	1	1	1	1	5	3		Smith et al. 2005b	97	N. America
RF111	Bovine	Ireland	97	3	1	1	1	1	5	3		Guinane et al. 2010	97	UK & Ireland
CTH010	Bovine	USA	115	3	1	1	1	1	5	53		Smith et al. 2005b	97	N. America
CTH064	Bovine	USA	115	3	1	1	1	1	5	53		Smith et al. 2005b	97	N. America
CTH102	Bovine	USA	115	3	1	1	1	1	5	53		Smith et al. 2005b	97	N. America
CTH180	Bovine	USA	115	3	1	1	1	1	5	53		Smith et al. 2005b	97	N. America
SAU(M)001	Bovine	UK	116	3	1	1	1	1	59	3		Smith et al. 2005a	97	UK & Ireland
SAU(M)004	Bovine	UK	117	3	1	1	1	5	59	4		Smith et al. 2005a	GroupX	UK & Ireland
SAU(M)006	Bovine	UK	118	3	1	1	1	1	60	3		Smith et al. 2005a	97	UK & Ireland
SAU(M)027	Bovine	UK	119	3	1	1	1	5	60	4		Smith et al. 2005a	GroupX	UK & Ireland
CTH014	Bovine	USA	122	27	14	8	6	10	3	2		Smith et al. 2005b	45	N. America
CTH007	Bovine	USA	124	3	1	1	37	1	5	3		Smith et al. 2005b	97	N. America
CTH012	Bovine	USA	124	3	1	1	37	1	5	3		Smith et al. 2005b	97	N. America
CTH025	Bovine	USA	124	3	1	1	37	1	5	3		Smith et al. 2005b	97	N. America
CTH034	Bovine	USA	124	3	1	1	37	1	5	3		Smith et al. 2005b	97	N. America
CTH067	Bovine	USA	124	3	1	1	37	1	5	3		Smith et al. 2005b	97	N. America
CTH087	Bovine	USA	124	3	1	1	37	1	5	3		Smith et al. 2005b	97	N. America
CTH099	Bovine	USA	124	3	1	1	37	1	5	3		Smith et al. 2005b	97	N. America
CTH123	Bovine	USA	124	3	1	1	37	1	5	3		Smith et al. 2005b	97	N. America
CTH162	Bovine	USA	124	3	1	1	37	1	5	3		Smith et al. 2005b	97	N. America
CTH185	Bovine	USA	124	3	1	1	37	1	5	3		Smith et al. 2005b	97	N. America
CTH196	Bovine	USA	124	3	1	1	37	1	5	3		Smith et al. 2005b	97	N. America
CTH216	Bovine	USA	124	3	1	1	37	1	5	3		Smith et al. 2005b	97	N. America
CTH223	Bovine	USA	124	3	1	1	37	1	5	3		Smith et al. 2005b	97	N. America
CTH227	Bovine	USA	124	3	1	1	37	1	5	3		Smith et al. 2005b	97	N. America
CTH235	Bovine	USA	124	3	1	1	37	1	5	3		Smith et al. 2005b	97	N. America
CTH253	Bovine	USA	124	3	1	1	37	1	5	3		Smith et al. 2005b	97	N. America
951	Bovine	USA	126	3	68	1	4	1	5	40		Smyth et al. 2009	GroupVIII	N. America
1401	Bovine	USA	126	3	68	1	4	1	5	40		Smyth et al. 2009	GroupVIII	N. America
1521	Bovine	USA	126	3	68	1	4	1	5	40		Smyth et al. 2009	GroupVIII	N. America
CTH125	Bovine	USA	126	3	68	1	4	1	5	40		Smith et al. 2005b	GroupVIII	N. America
CTH191	Bovine	USA	126	3	68	1	4	1	5	40		Smith et al. 2005b	GroupVIII	N. America
V329	Bovine	Spain	126	3	68	1	4	1	5	40		Smyth et al. 2009	GroupVIII	S. Europe
SAU(M)017	Bovine	UK	127	4	1	4	1	1	5	3		Smith et al. 2005a	Singleton	UK & Ireland
VI50899	Bovine	Norway	130	6	57	45	2	7	58	52		Guinane et al. 2010	130	N. Europe
VI50901	Bovine	Norway	132	6	67	46	2	7	50	18		Guinane et al. 2010	133	N. Europe
283	Bovine	Ireland	133	6	66	46	2	7	50	18		Smyth et al. 2009	133	UK & Ireland
285	Bovine	Ireland	133	6	66	46	2	7	50	18		Smyth et al. 2009	133	UK & Ireland
286	Bovine	Ireland	133	6	66	46	2	7	50	18		Smyth et al. 2009	133	UK & Ireland
287	Bovine	Ireland	133	6	66	46	2	7	50	18		Smyth et al. 2009	133	UK & Ireland
289	Bovine	Ireland	133	6	66	46	2	7	50	18		Smyth et al. 2009	133	UK & Ireland
916	Bovine	USA	133	6	66	46	2	7	50	18		Smyth et al. 2009	133	N. America
DS36	Bovine	Sweden	133	6	66	46	2	7	50	18		Smyth et al. 2009	133	N. Europe
RF283	Bovine	Ireland	133	6	66	46	2	7	50	18		Smyth et al. 2009	133	UK & Ireland
RF287	Bovine	Ireland	133	6	66	46	2	7	50	18		Smyth et al. 2009	133	UK & Ireland
113	Bovine	Ireland	151	6	72	12	43	49	67	59		Smyth et al. 2009	705	UK & Ireland
114	Bovine	Ireland	151	6	72	12	43	49	67	59		Smyth et al. 2009	705	UK & Ireland
121	Bovine	Ireland	151	6	72	12	43	49	67	59		Smyth et al. 2009	705	UK & Ireland
124	Bovine	Ireland	151	6	72	12	43	49	67	59		Smyth et al. 2009	705	UK & Ireland
38963	Bovine	UK	151	6	72	12	43	49	67	59		Sung et al. 2008	705	UK & Ireland
B1	Bovine	UK	151	6	72	12	43	49	67	59		Smith et al. 2005b	705	UK & Ireland
B10	Bovine	UK	151	6	72	12	43	49	67	59		Smith et al. 2005b	705	UK & Ireland
B11	Bovine	UK	151	6	72	12	43	49	67	59		Smith et al. 2005b	705	UK & Ireland
B4	Bovine	UK	151	6	72	12	43	49	67	59		Smith et al. 2005b	705	UK & Ireland
B5	Bovine	UK	151	6	72	12	43	49	67	59		Smith et al. 2005b	705	UK & Ireland
B6	Bovine	UK	151	6	72	12	43	49	67	59		Smith et al. 2005b	705	UK & Ireland
B7	Bovine	UK	151	6	72	12	43	49	67	59		Smith et al. 2005b	705	UK & Ireland
B8	Bovine	UK	151	6	72	12	43	49	67	59		Smith et al. 2005b	705	UK & Ireland
B9	Bovine	UK	151	6	72	12	43	49	67	59		Smith et al. 2005b	705	UK & Ireland
C123/5/005-25	Bovine	UK	151	6	72	12	43	49	67	59		Sung et al. 2008	705	UK & Ireland
RF113	Bovine	Ireland	151	6	72	12	43	49	67	59		Guinane et al. 2010	705	UK & Ireland
RF122	Bovine	Ireland	151	6	72	12	43	49	67	59		Guinane et al. 2010	705	UK & Ireland
CTH136	Bovine	USA	285	2	2	2	4	6	3	2		Smith et al. 2005b	30	N. America
CTH008	Bovine	USA	347	3	1	1	37	1	5	53		Smith et al. 2005b	97	N. America
CTH019	Bovine	USA	348	16	16	12	4	13	13	15		Smith et al. 2005b	50	N. America
CTH231	Bovine	USA	349	1	1	1	37	1	5	53		Smith et al. 2005b	97	N. America
1047	Bovine	USA	350	6	79	51	47	7	70	61		Smyth et al. 2009	GroupV	N. America
CTH021	Bovine	USA	350	6	79	51	47	7	70	61		Smith et al. 2005b	GroupV	N. America
CTH147	Bovine	USA	350	6	79	51	47	7	70	61		Smith et al. 2005b	GroupV	N. America
CTH096	Bovine	USA	351	6	72	50	43	52	67	59		Smith et al. 2005b	705	N. America
1003	Bovine	USA	352	3	78	1	1	1	5	3		Smyth et al. 2009	97	N. America
1011	Bovine	USA	352	3	78	1	1	1	5	3		Smyth et al. 2009	97	N. America
CTH098	Bovine	USA	352	3	78	1	1	1	5	3		Smith et al. 2005b	97	N. America
MSA1011	Bovine	USA	352	3	78	1	1	1	5	3		Guinane et al. 2010	97	N. America
CTH149	Bovine	USA	353	8	2	2	46	2	2	2		Smith et al. 2005b	GroupVI	N. America
CTH189	Bovine	USA	354	6	79	51	47	53	70	61		Smith et al. 2005b	GroupV	N. America
CTH190	Bovine	USA	354	6	79	51	47	53	70	61		Smith et al. 2005b	GroupV	N. America
CH4	Bovine	Chile	355	49	1	1	1	1	5	3		Smith et al. 2005b	97	S. America
CH11	Bovine	Chile	356	48	80	50	43	49	71	59		Smith et al. 2005b	Singleton	S. America
CH16	Bovine	Chile	357	3	82	1	1	1	5	62		Smith et al. 2005b	Singleton	S. America
CH23	Bovine	Chile	358	3	81	1	1	1	5	3		Smith et al. 2005b	97	S. America
CH505	Bovine	Argentina	479	52	79	54	18	56	32	65		Smyth et al. 2009	Singleton	S. America
17.1	Bovine	USA	693	3	126	1	37	1	5	3		Smyth et al. 2009	97	N. America
13.1	Bovine	USA	695	6	66	46	69	91	50	18		Smyth et al. 2009	Singleton	N. America
DS70	Bovine	Sweden	697	3	78	1	1	1	5	91		Smyth et al. 2009	97	N. Europe
1547	Bovine	USA	699	1	89	1	15	1	4	3		Smyth et al. 2009	Singleton	N. America
1007	Bovine	USA	708	1	4	99	4	12	1	10		Smyth et al. 2009	5	N. America
CH501	Bovine	Argentina	709	3	1	1	1	95	5	92		Smyth et al. 2009	Singleton	S. America
DS30	Caprine	Italy	39	2	2	2	2	2	2	2		Smyth et al. 2009	30	S. Europe
St24	Caprine	Italy	39	2	2	2	2	2	2	2		Smyth et al. 2009	30	S. Europe
none	Caprine	Austria	71	18	1	1	1	1	5	3		Smyth et al. 2009	97	C. Europe
DS9	Caprine	Italy	126	3	68	1	4	1	5	40		Smyth et al. 2009	GroupVIII	S. Europe
St108	Caprine	Italy	126	3	68	1	4	1	5	40		Smyth et al. 2009	GroupVIII	S. Europe
St31	Caprine	Italy	126	3	68	1	4	1	5	40		Smyth et al. 2009	GroupVIII	S. Europe
St36	Caprine	Italy	126	3	68	1	4	1	5	40		Smyth et al. 2009	GroupVIII	S. Europe
St57	Caprine	Italy	126	3	68	1	4	1	5	40		Smyth et al. 2009	GroupVIII	S. Europe
St60	Caprine	Italy	126	3	68	1	4	1	5	40		Smyth et al. 2009	GroupVIII	S. Europe
1518-2	Caprine	Norway	133	6	66	46	2	7	50	18		Smyth et al. 2009	133	N. Europe
1563-4	Caprine	Norway	133	6	66	46	2	7	50	18		Smyth et al. 2009	133	N. Europe
1589-1	Caprine	Norway	133	6	66	46	2	7	50	18		Smyth et al. 2009	133	N. Europe
1589-2	Caprine	Norway	133	6	66	46	2	7	50	18		Smyth et al. 2009	133	N. Europe
213-10	Caprine	Norway	133	6	66	46	2	7	50	18		Smyth et al. 2009	133	N. Europe
213-8	Caprine	Norway	133	6	66	46	2	7	50	18		Smyth et al. 2009	133	N. Europe
243-7	Caprine	Norway	133	6	66	46	2	7	50	18		Smyth et al. 2009	133	N. Europe
DS13	Caprine	Italy	133	6	66	46	2	7	50	18		Smyth et al. 2009	133	S. Europe
DS28	Caprine	Italy	133	6	66	46	2	7	50	18		Smyth et al. 2009	133	S. Europe
DS74	Caprine	USA	133	6	66	46	2	7	50	18		Smyth et al. 2009	133	N. America
None	Caprine	Austria	133	6	66	46	2	7	50	18		Smyth et al. 2009	133	C. Europe
St144	Caprine	Italy	133	6	66	46	2	7	50	18		Smyth et al. 2009	133	S. Europe
St152	Caprine	Italy	133	6	66	46	2	7	50	18		Smyth et al. 2009	133	S. Europe
St34	Caprine	Italy	133	6	66	46	2	7	50	18		Smyth et al. 2009	133	S. Europe
St62	Caprine	Italy	133	6	66	46	2	7	50	18		Smyth et al. 2009	133	S. Europe
St7	Caprine	Italy	133	6	66	46	2	7	50	18		Smyth et al. 2009	133	S. Europe
232-11	Caprine	Norway	480	6	57	63	2	7	58	52		Smyth et al. 2009	130	N. Europe
VI50896	Caprine	Norway	481	6	66	46	2	54	50	18		Guinane et al. 2010	133	N. Europe
VI50897	Caprine	Norway	481	6	66	46	2	54	50	18		Guinane et al. 2010	133	N. Europe
None	Caprine	Austria	522	18	95	45	2	7	15	5		Smyth et al. 2009	522	C. Europe
St11	Caprine	Italy	522	18	95	45	2	7	15	5		Smyth et al. 2009	522	S. Europe
St16	Caprine	Italy	700	6	57	45	2	7	95	52		Smyth et al. 2009	130	S. Europe
None	Caprine	Italy	701	6	129	46	2	7	50	18		Smyth et al. 2009	133	S. Europe
St140	Caprine	Italy	703	18	128	45	2	7	15	5		Smyth et al. 2009	522	S. Europe
St65	Caprine	Italy	703	18	128	45	2	7	15	5		Smyth et al. 2009	522	S. Europe
St67	Caprine	Italy	703	18	128	45	2	7	15	5		Smyth et al. 2009	522	S. Europe
	Human	UK	1	1	1	1	1	1	1	1		Feil et al. 2003	GroupIII	UK & Ireland
	Human	UK	1	1	1	1	1	1	1	1		Feil et al. 2003	GroupIII	UK & Ireland
	Human	UK	1	1	1	1	1	1	1	1		Feil et al. 2003	GroupIII	UK & Ireland
	Human	UK	1	1	1	1	1	1	1	1		Feil et al. 2003	GroupIII	UK & Ireland
	Human	UK	1	1	1	1	1	1	1	1		Feil et al. 2003	GroupIII	UK & Ireland
	Human	UK	1	1	1	1	1	1	1	1		Feil et al. 2003	GroupIII	UK & Ireland
	Human	UK	1	1	1	1	1	1	1	1		Feil et al. 2003	GroupIII	UK & Ireland
	Human	UK	1	1	1	1	1	1	1	1		Feil et al. 2003	GroupIII	UK & Ireland
	Human	UK	1	1	1	1	1	1	1	1		Feil et al. 2003	GroupIII	UK & Ireland
	Human	UK	1	1	1	1	1	1	1	1		Feil et al. 2003	GroupIII	UK & Ireland
	Human	UK	1	1	1	1	1	1	1	1		Feil et al. 2003	GroupIII	UK & Ireland
	Human	UK	2	2	2	2	2	2	2	26		Feil et al. 2003	30	UK & Ireland
	Human	UK	3	1	1	1	9	1	1	12		Feil et al. 2003	Singleton	UK & Ireland
	Human	UK	4	10	10	8	6	10	3	2		Feil et al. 2003	45	UK & Ireland
	Human	UK	5	1	4	1	4	12	1	10		Feil et al. 2003	5	UK & Ireland
	Human	UK	5	1	4	1	4	12	1	10		Feil et al. 2003	5	UK & Ireland
	Human	UK	5	1	4	1	4	12	1	10		Feil et al. 2003	5	UK & Ireland
	Human	UK	5	1	4	1	4	12	1	10		Feil et al. 2003	5	UK & Ireland
	Human	UK	5	1	4	1	4	12	1	10		Feil et al. 2003	5	UK & Ireland
	Human	UK	5	1	4	1	4	12	1	10		Feil et al. 2003	5	UK & Ireland
	Human	UK	5	1	4	1	4	12	1	10		Feil et al. 2003	5	UK & Ireland
	Human	UK	5	1	4	1	4	12	1	10		Feil et al. 2003	5	UK & Ireland
	Human	UK	5	1	4	1	4	12	1	10		Feil et al. 2003	5	UK & Ireland
	Human	UK	5	1	4	1	4	12	1	10		Feil et al. 2003	5	UK & Ireland
	Human	UK	5	1	4	1	4	12	1	10		Feil et al. 2003	5	UK & Ireland
	Human	UK	5	1	4	1	4	12	1	10		Feil et al. 2003	5	UK & Ireland
	Human	UK	5	1	4	1	4	12	1	10		Feil et al. 2003	5	UK & Ireland
	Human	UK	5	1	4	1	4	12	1	10		Feil et al. 2003	5	UK & Ireland
	Human	UK	5	1	4	1	4	12	1	10		Feil et al. 2003	5	UK & Ireland
	Human	UK	5	1	4	1	4	12	1	10		Feil et al. 2003	5	UK & Ireland
	Human	UK	5	1	4	1	4	12	1	10		Feil et al. 2003	5	UK & Ireland
	Human	UK	5	1	4	1	4	12	1	10		Feil et al. 2003	5	UK & Ireland
	Human	UK	5	1	4	1	4	12	1	10		Feil et al. 2003	5	UK & Ireland
	Human	UK	6	12	4	1	4	12	1	3		Feil et al. 2003	Singleton	UK & Ireland
	Human	UK	6	12	4	1	4	12	1	3		Feil et al. 2003	Singleton	UK & Ireland
	Human	UK	7	5	4	1	4	4	6	3		Feil et al. 2003	Singleton	UK & Ireland
	Human	UK	8	3	3	1	1	4	4	3		Feil et al. 2003	8	UK & Ireland
	Human	UK	8	3	3	1	1	4	4	3		Feil et al. 2003	8	UK & Ireland
	Human	UK	8	3	3	1	1	4	4	3		Feil et al. 2003	8	UK & Ireland
	Human	UK	8	3	3	1	1	4	4	3		Feil et al. 2003	8	UK & Ireland
	Human	UK	8	3	3	1	1	4	4	3		Feil et al. 2003	8	UK & Ireland
	Human	UK	8	3	3	1	1	4	4	3		Feil et al. 2003	8	UK & Ireland
	Human	UK	8	3	3	1	1	4	4	3		Feil et al. 2003	8	UK & Ireland
	Human	UK	8	3	3	1	1	4	4	3		Feil et al. 2003	8	UK & Ireland
	Human	UK	8	3	3	1	1	4	4	3		Feil et al. 2003	8	UK & Ireland
	Human	UK	8	3	3	1	1	4	4	3		Feil et al. 2003	8	UK & Ireland
	Human	UK	8	3	3	1	1	4	4	3		Feil et al. 2003	8	UK & Ireland
	Human	UK	8	3	3	1	1	4	4	3		Feil et al. 2003	8	UK & Ireland
	Human	UK	8	3	3	1	1	4	4	3		Feil et al. 2003	8	UK & Ireland
	Human	UK	8	3	3	1	1	4	4	3		Feil et al. 2003	8	UK & Ireland
	Human	UK	8	3	3	1	1	4	4	3		Feil et al. 2003	8	UK & Ireland
	Human	UK	8	3	3	1	1	4	4	3		Feil et al. 2003	8	UK & Ireland
	Human	UK	9	3	3	1	1	1	1	10		Feil et al. 2003	9	UK & Ireland
	Human	UK	9	3	3	1	1	1	1	10		Feil et al. 2003	9	UK & Ireland
	Human	UK	9	3	3	1	1	1	1	10		Feil et al. 2003	9	UK & Ireland
	Human	UK	9	3	3	1	1	1	1	10		Feil et al. 2003	9	UK & Ireland
	Human	UK	10	8	7	6	2	9	9	7		Feil et al. 2003	GroupVII	UK & Ireland
	Human	UK	11	1	24	1	4	12	1	10		Feil et al. 2003	5	UK & Ireland
	Human	UK	12	1	3	1	8	11	5	11		Feil et al. 2003	GroupIX	UK & Ireland
	Human	UK	12	1	3	1	8	11	5	11		Feil et al. 2003	GroupIX	UK & Ireland
	Human	UK	12	1	3	1	8	11	5	11		Feil et al. 2003	GroupIX	UK & Ireland
	Human	UK	12	1	3	1	8	11	5	11		Feil et al. 2003	GroupIX	UK & Ireland
	Human	UK	12	1	3	1	8	11	5	11		Feil et al. 2003	GroupIX	UK & Ireland
	Human	UK	12	1	3	1	8	11	5	11		Feil et al. 2003	GroupIX	UK & Ireland
	Human	UK	12	1	3	1	8	11	5	11		Feil et al. 2003	GroupIX	UK & Ireland
	Human	UK	12	1	3	1	8	11	5	11		Feil et al. 2003	GroupIX	UK & Ireland
	Human	UK	12	1	3	1	8	11	5	11		Feil et al. 2003	GroupIX	UK & Ireland
	Human	UK	12	1	3	1	8	11	5	11		Feil et al. 2003	GroupIX	UK & Ireland
	Human	UK	13	1	3	1	10	11	5	11		Feil et al. 2003	GroupIX	UK & Ireland
	Human	UK	14	1	13	1	1	12	11	13		Feil et al. 2003	15	UK & Ireland
	Human	UK	15	13	13	1	1	12	11	13		Feil et al. 2003	15	UK & Ireland
	Human	UK	15	13	13	1	1	12	11	13		Feil et al. 2003	15	UK & Ireland
	Human	UK	15	13	13	1	1	12	11	13		Feil et al. 2003	15	UK & Ireland
	Human	UK	15	13	13	1	1	12	11	13		Feil et al. 2003	15	UK & Ireland
	Human	UK	15	13	13	1	1	12	11	13		Feil et al. 2003	15	UK & Ireland
	Human	UK	15	13	13	1	1	12	11	13		Feil et al. 2003	15	UK & Ireland
	Human	UK	15	13	13	1	1	12	11	13		Feil et al. 2003	15	UK & Ireland
	Human	UK	15	13	13	1	1	12	11	13		Feil et al. 2003	15	UK & Ireland
	Human	UK	15	13	13	1	1	12	11	13		Feil et al. 2003	15	UK & Ireland
	Human	UK	15	13	13	1	1	12	11	13		Feil et al. 2003	15	UK & Ireland
	Human	UK	15	13	13	1	1	12	11	13		Feil et al. 2003	15	UK & Ireland
	Human	UK	15	13	13	1	1	12	11	13		Feil et al. 2003	15	UK & Ireland
	Human	UK	15	13	13	1	1	12	11	13		Feil et al. 2003	15	UK & Ireland
	Human	UK	15	13	13	1	1	12	11	13		Feil et al. 2003	15	UK & Ireland
	Human	UK	15	13	13	1	1	12	11	13		Feil et al. 2003	15	UK & Ireland
	Human	UK	15	13	13	1	1	12	11	13		Feil et al. 2003	15	UK & Ireland
	Human	UK	15	13	13	1	1	12	11	13		Feil et al. 2003	15	UK & Ireland
	Human	UK	15	13	13	1	1	12	11	13		Feil et al. 2003	15	UK & Ireland
	Human	UK	15	13	13	1	1	12	11	13		Feil et al. 2003	15	UK & Ireland
	Human	UK	15	13	13	1	1	12	11	13		Feil et al. 2003	15	UK & Ireland
	Human	UK	15	13	13	1	1	12	11	13		Feil et al. 2003	15	UK & Ireland
	Human	UK	16	15	13	1	1	12	11	13		Feil et al. 2003	15	UK & Ireland
	Human	UK	17	2	23	2	2	19	20	2		Feil et al. 2003	Singleton	UK & Ireland
	Human	UK	18	13	15	1	1	12	11	13		Feil et al. 2003	15	UK & Ireland
	Human	UK	18	13	15	1	1	12	11	13		Feil et al. 2003	15	UK & Ireland
	Human	UK	19	2	2	2	2	7	17	19		Feil et al. 2003	Singleton	UK & Ireland
	Human	UK	20	4	9	1	8	1	10	8		Feil et al. 2003	Singleton	UK & Ireland
	Human	UK	20	4	9	1	8	1	10	8		Feil et al. 2003	Singleton	UK & Ireland
	Human	UK	20	4	9	1	8	1	10	8		Feil et al. 2003	Singleton	UK & Ireland
	Human	UK	20	4	9	1	8	1	10	8		Feil et al. 2003	Singleton	UK & Ireland
	Human	UK	20	4	9	1	8	1	10	8		Feil et al. 2003	Singleton	UK & Ireland
	Human	UK	21	7	6	13	5	8	8	6		Feil et al. 2003	22	UK & Ireland
	Human	UK	22	7	6	1	5	8	8	6		Feil et al. 2003	22	UK & Ireland
	Human	UK	22	7	6	1	5	8	8	6		Feil et al. 2003	22	UK & Ireland
	Human	UK	22	7	6	1	5	8	8	6		Feil et al. 2003	22	UK & Ireland
	Human	UK	22	7	6	1	5	8	8	6		Feil et al. 2003	22	UK & Ireland
	Human	UK	22	7	6	1	5	8	8	6		Feil et al. 2003	22	UK & Ireland
	Human	UK	22	7	6	1	5	8	8	6		Feil et al. 2003	22	UK & Ireland
	Human	UK	22	7	6	1	5	8	8	6		Feil et al. 2003	22	UK & Ireland
	Human	UK	22	7	6	1	5	8	8	6		Feil et al. 2003	22	UK & Ireland
	Human	UK	22	7	6	1	5	8	8	6		Feil et al. 2003	22	UK & Ireland
	Human	UK	22	7	6	1	5	8	8	6		Feil et al. 2003	22	UK & Ireland
	Human	UK	22	7	6	1	5	8	8	6		Feil et al. 2003	22	UK & Ireland
	Human	UK	22	7	6	1	5	8	8	6		Feil et al. 2003	22	UK & Ireland
	Human	UK	22	7	6	1	5	8	8	6		Feil et al. 2003	22	UK & Ireland
	Human	UK	22	7	6	1	5	8	8	6		Feil et al. 2003	22	UK & Ireland
	Human	UK	22	7	6	1	5	8	8	6		Feil et al. 2003	22	UK & Ireland
	Human	UK	22	7	6	1	5	8	8	6		Feil et al. 2003	22	UK & Ireland
	Human	UK	22	7	6	1	5	8	8	6		Feil et al. 2003	22	UK & Ireland
	Human	UK	22	7	6	1	5	8	8	6		Feil et al. 2003	22	UK & Ireland
	Human	UK	22	7	6	1	5	8	8	6		Feil et al. 2003	22	UK & Ireland
	Human	UK	22	7	6	1	5	8	8	6		Feil et al. 2003	22	UK & Ireland
	Human	UK	23	7	6	7	5	8	8	6		Feil et al. 2003	22	UK & Ireland
	Human	UK	24	2	2	2	17	2	2	2		Feil et al. 2003	30	UK & Ireland
	Human	UK	25	4	1	4	1	5	5	4		Feil et al. 2003	25	UK & Ireland
	Human	UK	25	4	1	4	1	5	5	4		Feil et al. 2003	25	UK & Ireland
	Human	UK	25	4	1	4	1	5	5	4		Feil et al. 2003	25	UK & Ireland
	Human	UK	25	4	1	4	1	5	5	4		Feil et al. 2003	25	UK & Ireland
	Human	UK	25	4	1	4	1	5	5	4		Feil et al. 2003	25	UK & Ireland
	Human	UK	25	4	1	4	1	5	5	4		Feil et al. 2003	25	UK & Ireland
	Human	UK	25	4	1	4	1	5	5	4		Feil et al. 2003	25	UK & Ireland
	Human	UK	25	4	1	4	1	5	5	4		Feil et al. 2003	25	UK & Ireland
	Human	UK	25	4	1	4	1	5	5	4		Feil et al. 2003	25	UK & Ireland
	Human	UK	25	4	1	4	1	5	5	4		Feil et al. 2003	25	UK & Ireland
	Human	UK	25	4	1	4	1	5	5	4		Feil et al. 2003	25	UK & Ireland
	Human	UK	25	4	1	4	1	5	5	4		Feil et al. 2003	25	UK & Ireland
	Human	UK	25	4	1	4	1	5	5	4		Feil et al. 2003	25	UK & Ireland
	Human	UK	25	4	1	4	1	5	5	4		Feil et al. 2003	25	UK & Ireland
	Human	UK	25	4	1	4	1	5	5	4		Feil et al. 2003	25	UK & Ireland
	Human	UK	25	4	1	4	1	5	5	4		Feil et al. 2003	25	UK & Ireland
	Human	UK	25	4	1	4	1	5	5	4		Feil et al. 2003	25	UK & Ireland
	Human	UK	25	4	1	4	1	5	5	4		Feil et al. 2003	25	UK & Ireland
	Human	UK	25	4	1	4	1	5	5	4		Feil et al. 2003	25	UK & Ireland
	Human	UK	25	4	1	4	1	5	5	4		Feil et al. 2003	25	UK & Ireland
	Human	UK	25	4	1	4	1	5	5	4		Feil et al. 2003	25	UK & Ireland
	Human	UK	26	4	1	4	1	5	5	9		Feil et al. 2003	25	UK & Ireland
	Human	UK	27	3	3	1	1	1	22	10		Feil et al. 2003	9	UK & Ireland
	Human	UK	28	4	1	9	1	5	5	4		Feil et al. 2003	25	UK & Ireland
	Human	UK	29	6	5	17	2	7	7	5		Feil et al. 2003	690	UK & Ireland
	Human	UK	30	2	2	2	2	6	3	2		Feil et al. 2003	30	UK & Ireland
	Human	UK	30	2	2	2	2	6	3	2		Feil et al. 2003	30	UK & Ireland
	Human	UK	30	2	2	2	2	6	3	2		Feil et al. 2003	30	UK & Ireland
	Human	UK	30	2	2	2	2	6	3	2		Feil et al. 2003	30	UK & Ireland
	Human	UK	30	2	2	2	2	6	3	2		Feil et al. 2003	30	UK & Ireland
	Human	UK	30	2	2	2	2	6	3	2		Feil et al. 2003	30	UK & Ireland
	Human	UK	30	2	2	2	2	6	3	2		Feil et al. 2003	30	UK & Ireland
	Human	UK	30	2	2	2	2	6	3	2		Feil et al. 2003	30	UK & Ireland
	Human	UK	30	2	2	2	2	6	3	2		Feil et al. 2003	30	UK & Ireland
	Human	UK	30	2	2	2	2	6	3	2		Feil et al. 2003	30	UK & Ireland
	Human	UK	30	2	2	2	2	6	3	2		Feil et al. 2003	30	UK & Ireland
	Human	UK	30	2	2	2	2	6	3	2		Feil et al. 2003	30	UK & Ireland
	Human	UK	30	2	2	2	2	6	3	2		Feil et al. 2003	30	UK & Ireland
	Human	UK	30	2	2	2	2	6	3	2		Feil et al. 2003	30	UK & Ireland
	Human	UK	30	2	2	2	2	6	3	2		Feil et al. 2003	30	UK & Ireland
	Human	UK	30	2	2	2	2	6	3	2		Feil et al. 2003	30	UK & Ireland
	Human	UK	30	2	2	2	2	6	3	2		Feil et al. 2003	30	UK & Ireland
	Human	UK	30	2	2	2	2	6	3	2		Feil et al. 2003	30	UK & Ireland
	Human	UK	30	2	2	2	2	6	3	2		Feil et al. 2003	30	UK & Ireland
	Human	UK	30	2	2	2	2	6	3	2		Feil et al. 2003	30	UK & Ireland
	Human	UK	30	2	2	2	2	6	3	2		Feil et al. 2003	30	UK & Ireland
	Human	UK	30	2	2	2	2	6	3	2		Feil et al. 2003	30	UK & Ireland
	Human	UK	30	2	2	2	2	6	3	2		Feil et al. 2003	30	UK & Ireland
	Human	UK	30	2	2	2	2	6	3	2		Feil et al. 2003	30	UK & Ireland
	Human	UK	30	2	2	2	2	6	3	2		Feil et al. 2003	30	UK & Ireland
	Human	UK	30	2	2	2	2	6	3	2		Feil et al. 2003	30	UK & Ireland
	Human	UK	30	2	2	2	2	6	3	2		Feil et al. 2003	30	UK & Ireland
	Human	UK	30	2	2	2	2	6	3	2		Feil et al. 2003	30	UK & Ireland
	Human	UK	30	2	2	2	2	6	3	2		Feil et al. 2003	30	UK & Ireland
	Human	UK	30	2	2	2	2	6	3	2		Feil et al. 2003	30	UK & Ireland
	Human	UK	30	2	2	2	2	6	3	2		Feil et al. 2003	30	UK & Ireland
	Human	UK	30	2	2	2	2	6	3	2		Feil et al. 2003	30	UK & Ireland
	Human	UK	30	2	2	2	2	6	3	2		Feil et al. 2003	30	UK & Ireland
	Human	UK	30	2	2	2	2	6	3	2		Feil et al. 2003	30	UK & Ireland
	Human	UK	30	2	2	2	2	6	3	2		Feil et al. 2003	30	UK & Ireland
	Human	UK	30	2	2	2	2	6	3	2		Feil et al. 2003	30	UK & Ireland
	Human	UK	30	2	2	2	2	6	3	2		Feil et al. 2003	30	UK & Ireland
	Human	UK	30	2	2	2	2	6	3	2		Feil et al. 2003	30	UK & Ireland
	Human	UK	30	2	2	2	2	6	3	2		Feil et al. 2003	30	UK & Ireland
	Human	UK	30	2	2	2	2	6	3	2		Feil et al. 2003	30	UK & Ireland
	Human	UK	30	2	2	2	2	6	3	2		Feil et al. 2003	30	UK & Ireland
	Human	UK	30	2	2	2	2	6	3	2		Feil et al. 2003	30	UK & Ireland
	Human	UK	30	2	2	2	2	6	3	2		Feil et al. 2003	30	UK & Ireland
	Human	UK	30	2	2	2	2	6	3	2		Feil et al. 2003	30	UK & Ireland
	Human	UK	30	2	2	2	2	6	3	2		Feil et al. 2003	30	UK & Ireland
	Human	UK	30	2	2	2	2	6	3	2		Feil et al. 2003	30	UK & Ireland
	Human	UK	30	2	2	2	2	6	3	2		Feil et al. 2003	30	UK & Ireland
	Human	UK	30	2	2	2	2	6	3	2		Feil et al. 2003	30	UK & Ireland
	Human	UK	30	2	2	2	2	6	3	2		Feil et al. 2003	30	UK & Ireland
	Human	UK	30	2	2	2	2	6	3	2		Feil et al. 2003	30	UK & Ireland
	Human	UK	30	2	2	2	2	6	3	2		Feil et al. 2003	30	UK & Ireland
	Human	UK	30	2	2	2	2	6	3	2		Feil et al. 2003	30	UK & Ireland
	Human	UK	31	2	2	2	3	6	3	2		Feil et al. 2003	30	UK & Ireland
	Human	UK	32	2	12	2	2	6	3	2		Feil et al. 2003	30	UK & Ireland
	Human	UK	33	2	17	2	2	6	3	2		Feil et al. 2003	30	UK & Ireland
	Human	UK	34	8	2	2	2	6	3	2		Feil et al. 2003	30	UK & Ireland
	Human	UK	34	8	2	2	2	6	3	2		Feil et al. 2003	30	UK & Ireland
	Human	UK	34	8	2	2	2	6	3	2		Feil et al. 2003	30	UK & Ireland
	Human	UK	34	8	2	2	2	6	3	2		Feil et al. 2003	30	UK & Ireland
	Human	UK	34	8	2	2	2	6	3	2		Feil et al. 2003	30	UK & Ireland
	Human	UK	34	8	2	2	2	6	3	2		Feil et al. 2003	30	UK & Ireland
	Human	UK	34	8	2	2	2	6	3	2		Feil et al. 2003	30	UK & Ireland
	Human	UK	34	8	2	2	2	6	3	2		Feil et al. 2003	30	UK & Ireland
	Human	UK	34	8	2	2	2	6	3	2		Feil et al. 2003	30	UK & Ireland
	Human	UK	34	8	2	2	2	6	3	2		Feil et al. 2003	30	UK & Ireland
	Human	UK	34	8	2	2	2	6	3	2		Feil et al. 2003	30	UK & Ireland
	Human	UK	34	8	2	2	2	6	3	2		Feil et al. 2003	30	UK & Ireland
	Human	UK	35	13	13	1	1	12	21	13		Feil et al. 2003	15	UK & Ireland
	Human	UK	36	2	2	2	2	3	3	2		Feil et al. 2003	30	UK & Ireland
	Human	UK	36	2	2	2	2	3	3	2		Feil et al. 2003	30	UK & Ireland
	Human	UK	36	2	2	2	2	3	3	2		Feil et al. 2003	30	UK & Ireland
	Human	UK	36	2	2	2	2	3	3	2		Feil et al. 2003	30	UK & Ireland
	Human	UK	36	2	2	2	2	3	3	2		Feil et al. 2003	30	UK & Ireland
	Human	UK	36	2	2	2	2	3	3	2		Feil et al. 2003	30	UK & Ireland
	Human	UK	36	2	2	2	2	3	3	2		Feil et al. 2003	30	UK & Ireland
	Human	UK	36	2	2	2	2	3	3	2		Feil et al. 2003	30	UK & Ireland
	Human	UK	36	2	2	2	2	3	3	2		Feil et al. 2003	30	UK & Ireland
	Human	UK	36	2	2	2	2	3	3	2		Feil et al. 2003	30	UK & Ireland
	Human	UK	36	2	2	2	2	3	3	2		Feil et al. 2003	30	UK & Ireland
	Human	UK	36	2	2	2	2	3	3	2		Feil et al. 2003	30	UK & Ireland
	Human	UK	36	2	2	2	2	3	3	2		Feil et al. 2003	30	UK & Ireland
	Human	UK	36	2	2	2	2	3	3	2		Feil et al. 2003	30	UK & Ireland
	Human	UK	36	2	2	2	2	3	3	2		Feil et al. 2003	30	UK & Ireland
	Human	UK	36	2	2	2	2	3	3	2		Feil et al. 2003	30	UK & Ireland
	Human	UK	36	2	2	2	2	3	3	2		Feil et al. 2003	30	UK & Ireland
	Human	UK	36	2	2	2	2	3	3	2		Feil et al. 2003	30	UK & Ireland
	Human	UK	36	2	2	2	2	3	3	2		Feil et al. 2003	30	UK & Ireland
	Human	UK	36	2	2	2	2	3	3	2		Feil et al. 2003	30	UK & Ireland
	Human	UK	36	2	2	2	2	3	3	2		Feil et al. 2003	30	UK & Ireland
	Human	UK	36	2	2	2	2	3	3	2		Feil et al. 2003	30	UK & Ireland
	Human	UK	36	2	2	2	2	3	3	2		Feil et al. 2003	30	UK & Ireland
	Human	UK	37	2	2	2	2	15	3	2		Feil et al. 2003	30	UK & Ireland
	Human	UK	38	2	2	10	2	3	3	2		Feil et al. 2003	30	UK & Ireland
	Human	UK	39	2	2	2	2	2	2	2		Feil et al. 2003	30	UK & Ireland
	Human	UK	39	2	2	2	2	2	2	2		Feil et al. 2003	30	UK & Ireland
	Human	UK	39	2	2	2	2	2	2	2		Feil et al. 2003	30	UK & Ireland
	Human	UK	39	2	2	2	2	2	2	2		Feil et al. 2003	30	UK & Ireland
	Human	UK	39	2	2	2	2	2	2	2		Feil et al. 2003	30	UK & Ireland
	Human	UK	39	2	2	2	2	2	2	2		Feil et al. 2003	30	UK & Ireland
	Human	UK	39	2	2	2	2	2	2	2		Feil et al. 2003	30	UK & Ireland
	Human	UK	39	2	2	2	2	2	2	2		Feil et al. 2003	30	UK & Ireland
	Human	UK	39	2	2	2	2	2	2	2		Feil et al. 2003	30	UK & Ireland
	Human	UK	39	2	2	2	2	2	2	2		Feil et al. 2003	30	UK & Ireland
	Human	UK	39	2	2	2	2	2	2	2		Feil et al. 2003	30	UK & Ireland
	Human	UK	39	2	2	2	2	2	2	2		Feil et al. 2003	30	UK & Ireland
	Human	UK	39	2	2	2	2	2	2	2		Feil et al. 2003	30	UK & Ireland
	Human	UK	39	2	2	2	2	2	2	2		Feil et al. 2003	30	UK & Ireland
	Human	UK	39	2	2	2	2	2	2	2		Feil et al. 2003	30	UK & Ireland
	Human	UK	39	2	2	2	2	2	2	2		Feil et al. 2003	30	UK & Ireland
	Human	UK	39	2	2	2	2	2	2	2		Feil et al. 2003	30	UK & Ireland
	Human	UK	39	2	2	2	2	2	2	2		Feil et al. 2003	30	UK & Ireland
	Human	UK	39	2	2	2	2	2	2	2		Feil et al. 2003	30	UK & Ireland
	Human	UK	40	2	2	2	2	6	2	2		Feil et al. 2003	30	UK & Ireland
	Human	UK	41	2	2	3	2	2	2	2		Feil et al. 2003	30	UK & Ireland
	Human	UK	42	8	2	2	11	2	2	2		Feil et al. 2003	GroupVI	UK & Ireland
	Human	UK	43	2	2	2	2	2	2	25		Feil et al. 2003	30	UK & Ireland
	Human	UK	44	7	21	1	5	8	8	6		Feil et al. 2003	22	UK & Ireland
	Human	UK	45	10	14	8	6	10	3	2		Feil et al. 2003	45	UK & Ireland
	Human	UK	45	10	14	8	6	10	3	2		Feil et al. 2003	45	UK & Ireland
	Human	UK	45	10	14	8	6	10	3	2		Feil et al. 2003	45	UK & Ireland
	Human	UK	45	10	14	8	6	10	3	2		Feil et al. 2003	45	UK & Ireland
	Human	UK	45	10	14	8	6	10	3	2		Feil et al. 2003	45	UK & Ireland
	Human	UK	45	10	14	8	6	10	3	2		Feil et al. 2003	45	UK & Ireland
	Human	UK	45	10	14	8	6	10	3	2		Feil et al. 2003	45	UK & Ireland
	Human	UK	45	10	14	8	6	10	3	2		Feil et al. 2003	45	UK & Ireland
	Human	UK	45	10	14	8	6	10	3	2		Feil et al. 2003	45	UK & Ireland
	Human	UK	45	10	14	8	6	10	3	2		Feil et al. 2003	45	UK & Ireland
	Human	UK	45	10	14	8	6	10	3	2		Feil et al. 2003	45	UK & Ireland
	Human	UK	45	10	14	8	6	10	3	2		Feil et al. 2003	45	UK & Ireland
	Human	UK	45	10	14	8	6	10	3	2		Feil et al. 2003	45	UK & Ireland
	Human	UK	46	10	14	8	6	14	3	2		Feil et al. 2003	45	UK & Ireland
	Human	UK	46	10	14	8	6	14	3	2		Feil et al. 2003	45	UK & Ireland
	Human	UK	46	10	14	8	6	14	3	2		Feil et al. 2003	45	UK & Ireland
	Human	UK	46	10	14	8	6	14	3	2		Feil et al. 2003	45	UK & Ireland
	Human	UK	47	10	11	8	6	10	3	2		Feil et al. 2003	45	UK & Ireland
	Human	UK	47	10	11	8	6	10	3	2		Feil et al. 2003	45	UK & Ireland
	Human	UK	47	10	11	8	6	10	3	2		Feil et al. 2003	45	UK & Ireland
	Human	UK	47	10	11	8	6	10	3	2		Feil et al. 2003	45	UK & Ireland
	Human	UK	47	10	11	8	6	10	3	2		Feil et al. 2003	45	UK & Ireland
	Human	UK	47	10	11	8	6	10	3	2		Feil et al. 2003	45	UK & Ireland
	Human	UK	47	10	11	8	6	10	3	2		Feil et al. 2003	45	UK & Ireland
	Human	UK	47	10	11	8	6	10	3	2		Feil et al. 2003	45	UK & Ireland
	Human	UK	48	17	11	8	6	10	3	2		Feil et al. 2003	45	UK & Ireland
	Human	UK	49	14	16	11	2	13	12	14		Feil et al. 2003	Singleton	UK & Ireland
	Human	UK	49	14	16	11	2	13	12	14		Feil et al. 2003	Singleton	UK & Ireland
	Human	UK	50	16	16	12	2	13	13	15		Feil et al. 2003	50	UK & Ireland
	Human	UK	51	6	5	6	2	7	7	5		Feil et al. 2003	690	UK & Ireland
	Human	UK	52	14	2	2	2	13	12	2		Feil et al. 2003	Singleton	UK & Ireland
	Human	UK	53	10	14	8	6	10	16	2		Feil et al. 2003	45	UK & Ireland
	Human	UK	54	10	14	8	13	10	3	2		Feil et al. 2003	45	UK & Ireland
	Human	UK	54	10	14	8	13	10	3	2		Feil et al. 2003	45	UK & Ireland
	Human	UK	54	10	14	8	13	10	3	2		Feil et al. 2003	45	UK & Ireland
	Human	UK	55	12	20	6	14	13	18	20		Feil et al. 2003	Singleton	UK & Ireland
	Human	UK	56	13	19	1	1	12	11	13		Feil et al. 2003	15	UK & Ireland
	Human	UK	57	2	2	2	2	6	49	2		Feil et al. 2003	30	UK & Ireland
	Human	UK	58	13	30	1	1	12	11	13		Feil et al. 2003	15	UK & Ireland
	Human	UK	59	19	23	15	2	19	20	15		Feil et al. 2003	Singleton	UK & Ireland
	Human	UK	59	19	23	15	2	19	20	15		Feil et al. 2003	Singleton	UK & Ireland
	Human	UK	60	7	6	1	7	8	8	6		Feil et al. 2003	22	UK & Ireland
	Human	UK	61	13	13	1	1	37	11	13		Feil et al. 2003	15	UK & Ireland
	Human	UK	69	1	28	1	1	1	1	1		Feil et al. 2003	GroupIII	UK & Ireland
	Human	UK	77	2	2	2	6	10	3	2		Feil et al. 2003	Singleton	UK & Ireland
	Human	UK	97	3	1	1	1	1	5	3		Feil et al. 2003	97	UK & Ireland
	Human	UK	97	3	1	1	1	1	5	3		Feil et al. 2003	97	UK & Ireland
	Human	UK	101	3	1	14	15	11	19	3		Feil et al. 2003	Singleton	UK & Ireland
	Human	UK	101	3	1	14	15	11	19	3		Feil et al. 2003	Singleton	UK & Ireland
	Human	UK	101	3	1	14	15	11	19	3		Feil et al. 2003	Singleton	UK & Ireland
	Human	UK	101	3	1	14	15	11	19	3		Feil et al. 2003	Singleton	UK & Ireland
	Human	UK	109	3	27	1	1	1	1	10		Feil et al. 2003	9	UK & Ireland
	Human	UK	121	6	5	6	2	7	14	5		Feil et al. 2003	690	UK & Ireland
	Human	UK	121	6	5	6	2	7	14	5		Feil et al. 2003	690	UK & Ireland
	Human	UK	121	6	5	6	2	7	14	5		Feil et al. 2003	690	UK & Ireland
	Human	UK	121	6	5	6	2	7	14	5		Feil et al. 2003	690	UK & Ireland
	Human	UK	121	6	5	6	2	7	14	5		Feil et al. 2003	690	UK & Ireland
	Human	UK	123	6	5	6	2	7	17	19		Feil et al. 2003	Singleton	UK & Ireland
	Human	UK	123	6	5	6	2	7	17	19		Feil et al. 2003	Singleton	UK & Ireland
	Human	UK	123	6	5	6	2	7	17	19		Feil et al. 2003	Singleton	UK & Ireland
	Human	UK	134	7	6	1	16	8	8	6		Feil et al. 2003	22	UK & Ireland
	Human	UK	145	8	7	6	2	9	9	21		Feil et al. 2003	GroupVII	UK & Ireland
	Human	UK	169	13	13	1	1	16	11	13		Feil et al. 2003	15	UK & Ireland
	Human	UK	178	13	25	1	1	12	11	13		Feil et al. 2003	15	UK & Ireland
	Human	UK	182	18	18	6	2	13	15	18		Feil et al. 2003	Singleton	UK & Ireland
	Human	UK	188	3	1	1	8	1	1	1		Feil et al. 2003	Singleton	UK & Ireland
	Human	UK	188	3	1	1	8	1	1	1		Feil et al. 2003	Singleton	UK & Ireland
	Human	UK	188	3	1	1	8	1	1	1		Feil et al. 2003	Singleton	UK & Ireland
	Human	UK	207	25	26	28	18	18	33	27		Feil et al. 2003	GroupIV	UK & Ireland
Reference	Authors	Year	Title	Journal
Cookson et al. 2007	Cookson, B.D., Robinson, D.A., Monk, A.B., Murchan, S., Deplano, A., de Ryck, R., Struelens, M.J., Scheel, C., Fussing, V., Salmenlinna, S., Vuopio-Varkila, J., Cuny, C., Witte, W., Tassios, P.T., Legakis, N.J., van Leeuwen, W., van Belkum, A., Vindel, A., Garaizar, J., Haeggman, S., Olsson-Liljequist, B., Ransjo, U., Muller-Premru, M., Hryniewicz, W., Rossney, A., O'Connell, B., Short, B.D., Tho…	2007	Evaluation of molecular typing methods in characterizing a European collection of epidemic methicillin-resistant Staphylococcus aureus strains: the HARMONY collection.	J. Clin. Microbiol. 45, 1830-1837.
Eriksson et al. 2013	Eriksson, J., Espinosa-Gongora, C., Stamphoj, I., Larsen, A.R., Guardabassi, L.	2013	Carriage frequency, diversity and methicillin resistance of Staphylococcus aureus in Danish small ruminants.	Vet. Microbiol. 163, 110-115.
Feil et al. 2003	Feil, E.J., Cooper, J.E., Grundmann, H., Robinson, D.A., Enright, M.C., Berendt, T., Peacock, S.J., Smith, J.M., Murphy, M., Spratt, B.G., Moore, C.E., Day, N.P., 2003. How clonal is Staphylococcus aureus?	2003	How clonal is Staphylococcus aureus? J. Bacteriol.	J. Bacteriol. 185, 3307-3316.
Guinane et al. 2010	Guinane, C.M., Ben Zakour, N.L., Tormo-Mas, M.A., Weinert, L.A., Lowder, B.V., Cartwright, R.A., Smyth, D.S., Smyth, C.J., Lindsay, J.A., Gould, K.A., Witney, A., Hinds, J., Bollback, J.P., Rambaut, A., Penades, J.R., Fitzgerald, J.R.	2010	Evolutionary genomics of Staphylococcus aureus reveals insights into the origin and molecular basis of ruminant host adaptation. Genome Biol. Evol.	Genome Biol. Evol. 2, 454-466.
Porrero et al. 2012	Porrero, M.C., Hasman, H., Vela, A.I., Fernandez-Garayzabal, J.F., Dominguez, L., Aarestrup, F.M.	2012	Clonal diversity of Staphylococcus aureus originating from the small ruminants goats and sheep. Vet. Microbiol.	Vet. Microbiol. 156, 157-161.
Smith et al. 2005a	Smith, E.M., Green, L.E., Medley, G.F., Bird, H.E., Dowson, C.G.	2005	Multilocus sequence typing of Staphylococcus aureus isolated from high-somatic-cell-count cows and the environment of an organic dairy farm in the United Kingdom. J. Clin. Microbiol.	J. Clin. Microbiol. 43, 4731-4736.
Smith et al. 2005b	Smith, E.M., Green, L.E., Medley, G.F., Bird, H.E., Fox, L.K., Schukken, Y.H., Kruze, J.V., Bradley, A.J., Zadoks, R.N., Dowson, C.G.	2005	Multilocus sequence typing of intercontinental bovine Staphylococcus aureus isolates. J. Clin. Microbiol.	J. Clin. Microbiol. 43, 4737-4743.
Smyth et al. 2009	Smyth, D.S., Feil, E.J., Meaney, W.J., Hartigan, P.J., Tollersrud, T., Fitzgerald, J.R., Enright, M.C., Smyth, C.J.	2009	Molecular genetic typing reveals further insights into the diversity of animal-associated Staphylococcus aureus. J. Med. Microbiol.	J. Med. Microbiol. 58, 1343-1353.
Sung et al. 2008	Sung, J.M., Lloyd, D.H., Lindsay, J.A.	2008	Staphylococcus aureus host specificity: comparative genomics of human versus animal isolates by multi-strain microarray.	Microbiology 154, 1949-1959.
